# Supplementary material for: Genetic variance in the murine defensin locus modulates glucose homeostasis
Source: EMBO J. 2025 Sep 9;44(20):5694–711. doi: 10.1038/s44318-025-00555-5 (PMC12528722; doi:10.1038/s44318-025-00555-5)
Supplement: Supplementary file 3 — Source data Fig. 1 [file 44318_2025_555_MOESM3_ESM.zip › Figure 1.xlsx]

## Sheet: A
Blood Glucose (mM)							Blood insulin (mU/L)
0 (mins)	15 (mins)	30 (mins)	45 (mins)	60 (mins)	90 (mins)		0 (mins)	15 (mins)
8.9	11.7	9.5	11.3	10.5	9.4		15.872	28.272
9.4	17.4	11.2	12.4	12.2	10.9		7.44	30.504
11.1	19.9	23.2	19.1	18.6	12.1		21.576	19.344
9.7	15.3	13.4	12.5	14.2	11.3		31	82.336
9.1	18.6	16.5	13.5	15.8	13.3		19.84	21.08
9.5	7.4	6.6	7.8	5.4	7.4		37.448	29.016
13	17.7	15.5	15.1	13.5	11.2		14.88	19.344
7.8	13.5	8.7	9.7	11.5	8.7		20.832	52.576
9.2	12.4	14.2	15.1	13	11.3		52.576	61.008
7.2	16	9.4	4.8	4.6	4.4		24.056	30.256
7.5	10.1	12.9	14.3	13.2	9.9		15.376	14.384
8.8	13.2	13.9	14.5	11	9.5		45.136	43.4
7.9	16.3	13.5	11.2	9.9	7.6		8.184	17.36
7.3	11.4	13.7	12.4	11.3	9.2		6.2	11.16
8.8	13.7	18.7	19.1	21.5	17.6		10.664	19.344
10.9	14.2	10.8	9.5	9.3	7.7		12.4	31.992
8.9	7.3	5.4	6.2	5.7	4.5		31.744	19.096
8.7	7.3	7.7	7.7	7.3	7.6		71.672	47.12
9.4	12.7	11.7	11.2	11	9.5		6.2	15.376
9.6	15.4	17.1	12	11	9		11.408	26.536
9.5	13	8.2	5.5	6.5	7.5		16.368	4.96
9.8	16.5	17.2	14.3	13	9		4.216	6.696
9.7	15.3	11	11.5	10.4	8.3		53.072	154.008
8.8	12.5	12.8	10.8	11.2	10.4		116.808	133.424
9.4	12.5	13.2	11.5	11.1	7.8		9.672	14.136
8.2	11.9	10.9	9.4	9.3	7		35.216	38.936
6.8	10.8	9.9	9.4	8.6	7.3		6.448	9.672
6.2	10.4	6.7	6.8	7.2	9.7		5.952	6.696
9.4	15.3	13.9	12.5	13.2	9.6		8.184	5.704
9.3	11.4	13.6	14.8	15.6	11.7		15.624	17.608
11.9	25	29.5	27.3	27.6	18.6		22.816	12.4
15.3	25.9	30.4	29.5	29.7	23.5		91.76	52.08
9.2	11.8	14.8	14.5	16.4	12.9		14.632	25.544
9.9	14	18.1	17.8	19.1	12.4		26.288	43.152
7.4	11.2	13.4	13.3	11.5	9.2		17.608	23.064
11.3	15.1	16.8	18.8	13.5	14.1		27.28	34.968
7.6	19.6	17.6	15.6	11.5	10		70.68	96.72
9.9	22.3	16.7	15.3	14	12.7		29.512	34.968
7	12.3	8.8	8.3	8	8.5		9.176	19.096
8.7	16.3	12.3	13.9	12.4	9		19.344	18.352
9.1	17.4	15.6	14.4	11.3	9.7		14.88	15.128
10.3	18	13	13	11.3	12		32.488	71.424
8.5	14	12.6	15	15.1	11.8		43.4	70.184
8.7	15.6	14.8	14.6	13.1	12		17.36	17.36
10.1	15.6	17	16	13.8	13.6		400.768	151.528
9.2	14.7	13.2	13.2	10.9	9.2		25.544	36.456
8.4	15.6	14.4	12	12.7	10.3		21.08	27.776
11.2	21.5	25.2	24.6	21.4	16.1		234.112	160.456
7.5	16.9	13.9	11.3	11.2	8.8		5.952	15.624
9.7	14.5	13	12.2	11.5	9.8		27.528	56.792
8.4	13.5	14.1	13.5	10.9	7.8		18.104	15.128
11.2	8.6	9.3	9.3	7.8	7.8		11.408	10.664
8.1	17.6	12.4	14.8	11.6	9.9		43.648	31.992
9.3	13.8	10.7	12	9.9	9.2		29.76	68.696
9.8	13.5	14.6	11.5	11.3	10.4		18.6	42.408
9.3	12.4	10	11.5	9.5	10.3		27.28	65.472
10.2	18	13	13.2	11.8	9.3		72.416	100.192
10	22.6	20	15	10.3	8.2		7.936	21.328
7.5	12.5	11.1	9	6.6	7.7		5.704	6.2
7.4	17.9	17.7	13.2	10.1	8.9		38.44	35.96
9.3	13.5	13.9	12.2	11.4	10.1		15.624	17.112
7.4	9.5	9.8	9.9	8.9	7.2		14.384	17.608
9.6	16	12.6	14.1	10.3	7.1		23.56	32.24
9.2	24.9	17	16	13.4	9.4		18.352	23.312
7.4	13	11	10.7	9.3	8.3		7.936	27.28
9	14	13.5	12.5	11.5	8.9		11.408	15.872
8	15.8	11.2	13.2	12.5	12.4		14.136	29.512
6.9	10.8	7.9	8.3	7.5	8		18.352	73.408
6.8	11.8	10.9	10.2	9.3	7.9		24.304	37.944
8.4	10.5	11.2	8.1	7.9	6.9		5.952	13.64
6.8	14.9	11.6	10.2	8.4	8		9.92	23.56
7.8	9.7	11.5	9.7	8.7	6.9		5.208	10.664
7.8	12.3	10.4	10.7	10	9.2		8.432	17.112
7.5	9.5	7.2	6.7	5.6	5.8		2.48	15.376
10.6	11.2	13.3	10.7	11.2	12.9		14.88	18.6
9.4	15.8	13	13	10.2	9.5		16.368	67.208
8.7	14.8	13.5	13	12.2	9.7		10.912	37.448
8.5	16.5	12.3	13.8	12.3	9.7		38.44	91.264
13.2	23.3	21	21.1	17.8	12.5		9.176	17.36
12.9	21.9	20.4	17.2	14.7	10.9		12.152	27.032
7.3	11.3	11.9	11.3	9.5	7.7		21.328	18.104
8.1	12.3	10	9.5	9.6	10.2		17.112	20.088
7.2	11.7	13.4	11.2	10.3	9		8.184	22.072
9.8	15.5	11	12.9	12.2	10.4		22.32	32.24
7.2	13.1	7.9	7.9	8.1	7.3		10.416	37.2
8.4	16.4	13	10.8	8.1	8.2		25.792	45.88
8.6	13.5	13.8	12	10.9	8.2		12.896	44.64
7.8	14.9	9.3	10.8	10.4	7.9		14.384	53.568
8.2	12.5	11.8	9.8	9.6	7.4		26.288	42.904
8.6	16	10.5	11	11.5	9.3		29.016	116.064
10.1	16.2	12.7	13.4	13.8	7.2		44.392	73.16
8.4	14	12.7	10.4	10	7.2		17.36	25.048
8.7	14.7	11	12.9	13.8	11.4		14.632	23.808
9.6	15.5	12.4	11.6	11.2	10.9		15.872	31
8	19.3	13.4	10.8	10.4	7.5		17.856	76.88
8.2	15.1	10.2	11.2	10.7	8.4		21.576	41.416
8.3	11.3	13.1	12.1	12.4	9.9		28.52	87.048
7.6	12.2	10.5	10.2	9.4	10.6		13.392	33.48
8.6	11.6	9.9	10.9	9.4	9.8		196.664	41.168
7.6	12.1	9.2	9.9	11.7	10.3		21.328	39.432
11.6	21.4	20.3	17.9	15.6	9.7		13.64	14.88
8.9	16.2	10.9	11.6	11.8	11.3		11.904	46.376
8.7	12.8	13.3	12.7	11.8	10		16.368	36.704
9.3	13.7	15.6	14.4	10.9	9.1		10.912	18.104
12	17.3	19.9	16.1	14.6	13.7		23.064	35.464
8.8	13.7	11.3	11.8	10.8	9.3		14.384	16.368
9.8	18.1	15.3	13.5	12.1	9.4		21.824	11.904
8.8	16.9	13.8	13	10.8	10.2		25.792	15.376
9.8	16.3	13.4	13.3	12.4	11.3		86.304	86.8
10.2	14.9	14.5	14.3	14	12.2		35.712	35.96
8.3	13.1	14.1	12.7	11.3	10.6		17.856	19.84
10.2	12.2	8.8	10.8	10.7	9.6		29.76	62.744
9.4	14	10.4	9.5	9.7	9.8		17.608	37.696
9.8	15.6	14.5	13.7	11.7	12.2		62.992	99.696
6.8	10.7	8.8	8.8	7.7	7.7		14.136	43.152
7.9	12.4	11	10.9	8.9	8.4		19.096	13.144
10.3	12.6	11.9	10.6	11.4	9.4		12.4	14.88
8.4	13.7	8.9	8.7	9	9		10.416	39.928
7.7	9.9	9.4	5.9	9.9	6.5		19.344	15.128
11.5	14.3	13.7	13.7	11.1	11.4		44.888	61.504
11.6	20.7	22.1	20.4	17.1	13.8		29.264	17.856
9.7	16	16	13.9	13.5	10.8		25.048	19.344
8.2	10.8	11.4	9	8.3	7.7		20.088	16.864
7	11.2	8.8	9.9	9.3	6.6		24.552	28.52
10	14.5	15.5	14.1	12.9	10.5		35.216	33.232
10.2	15.9	14.8	12.7	11.8	9.8		27.28	40.176
8.6	11.8	11.3	12.6	12.2	8.7		27.776	25.544
8.5	14.6	11.7	11.3	10.1	10.2		12.4	19.096
8.3	12.4	15.4	16.3	16.4	12.3		13.144	16.12
8.8	10.6	10.2	9	11.3	10.5		9.92	17.36
10.1	13.4	14.7	13.4	11.1	8.8		34.472	33.976
8.2	16	10	9.9	10.2	8.9		20.336	43.4
7.9	15.6	11.3	12	11.4	9.4		22.32	39.68
9.3	18.4	12	13.4	11.9	11.2		15.376	30.008
8.7	15.1	10.7	10	8.2	8		13.392	90.272
10	13.8	12.5	11.3	11	10.5		27.776	51.832
8.4	14.9	13.7	15.3	13.9	13.6		19.592	43.152
							#VALUE!	#VALUE!
7.9	13.5	8.7	9.8	9.6	8.7		50.592	40.92
10.5	18.1	13.6	14	13.1	12.3		23.808	43.648
10.9	18.3	15.6	18.2	17.4	19.6		27.032	21.576
							#VALUE!	#VALUE!
9.7	13.5	12	13.1	12.3	11.8		29.264	26.04
9.7	16.8	16.6	14.5	10.2	10.3		58.032	61.504
10.9	18.5	8.2	7.3	7.9	9		15.128	14.88
10	14.4	11.3	11.2	12.3	12.4		19.592	21.824
9	15.5	10.5	9.9	8.5	9.5		14.384	29.016
8.9	11.4	9.2	9.7	10.5	7.8		26.288	68.448
8.4	15.9	12.2	9.7	10	8.7		17.856	25.296
8.8	16.9	9.5	9.7	9.7	8.1		26.784	71.424
9.6	17.4	19.3	18	16.8	14.9		30.752	30.008
10.1	16.2	21.9	20.3	30.1	12.6		40.176	33.48
8.4	14.4	12.4	11.3	9.2	9.1		13.64	15.624
							#VALUE!	#VALUE!
6.7	8.7	9.7	8.5	7.6	6.9		14.384	18.352
7.7	10.4	10.1	9.5	8.8	7.1		10.168	13.392
10.6	16.9	15	14.5	14	11.3		19.84	29.016
9	12.9	10.8	9.5	9.4	8.2		19.592	32.24
8.3	13.8	15.4	13.4	11.4	10.2		13.888	10.912
12.9	12.7	12.7	12.4	12.1	13		23.312	49.848
11.6	10.5	11.1	11.2	11.2	11		36.208	32.736
9.9	17.4	11	10.4	10	9.1		43.4	36.208
7.9	14.3	11.9	11.4	12.1	9.8		90.272	32.736
7.8	11.7	8	8.3	8.2	8.3		39.68	33.976
10	17.4	16.1	12.4	11.7	9.8		30.008	61.008
7	12.3	16	12.4	12.1	10.9		14.136	23.56
11.6	19.3	15.9	11.6	13.3	8.3		24.304	36.704
10.2	17.4	14.2	13.8	13.3	11.2		22.072	28.768
9.6	13.8	12.7	11.9	10.8	7.9		10.664	27.528
9.1	16.5	13.2	18.7	14.2	13.2		23.312	44.888
10	19	16.6	10.2	9.8	7.9		21.824	48.608
9.7	16.5	14.4	14.2	9.7	9.4		16.368	36.208
8.7	17.4	11.8	11.4	10.5	9.4		12.152	17.36
8.7	16	16.5	14.3	13.5	12		26.784	51.584
7.5	13.2	12.5	11.8	10	8.4		16.12	26.784
9.3	21.9	19.5	14.8	11.8	11.2		24.304	31.248
9.5	16.7	15.5	13.5	12.7	8.8		27.776	37.696
8.5	13.2	9.7	10.8	10.8	8.8		36.456	47.12
9.6	12.5	9.9	9.3	9	8.7		20.584	29.016
9.5	15.6	9.8	10.8	12.4	12.2		24.552	42.408
11.5	15.7	16.9	14.5	15.4	13.2		64.232	75.888
8.9	9	8.7	7.5	7	7.7		31.992	27.776
8.6	11.8	10.5	10.3	10.5	9.9		41.168	45.632
10.4	17.1	13.8	13.5	12.5	11.2		20.088	43.152
8.1	14.2	10	10.9	9.9	8.4		17.856	38.936
8.2	13.7	9.9	9.5	9.3	9.2		10.168	33.232
11.3	12.8	13.4	13.4	13.6	11.2		20.088	21.328
12.7	15.4	13.9	12.8	14.1	13.5		75.392	73.408
9.8	10.5	11.1	11.2	12.8	12.3		20.584	14.88
8.2	14	14.8	13.7	12.3	11.5		69.688	96.224
11.9	27.4	23.1	21.8	18.3	15.5		54.312	105.896
8.4	16.4	11.4	9.3	10.1	8.2		35.464	53.568
7.7	14.8	10.4	9.3	11.1	7.8		83.08	26.288
10.4	14	10.9	11.5	11.2	9.8		22.816	40.424
10.2	20.4	13.8	12.2	11.8	10.3		18.848	42.408
10.2	11.3	13.4	11.3	11.9	9.7		15.624	20.832
8.5	8.9	11	9.8	10.2	8.2		25.048	22.072
9	17.6	13.9	11.2	10.4	9.1		15.624	33.48
8.2	15.4	11.9	10.7	10.2	8.4		19.84	36.704
8.3	13.2	8.2	8	7.7	7.2		15.624	46.624
10.4	12.9	12	11	12.5	8.5		29.512	30.504
7	10.9	9.2	10.1	8.3	8.2		13.392	40.176
8.5	15.8	15	12.1	10.6	8.1		14.384	33.728
10.5	14	14.7	11.5	11.3	8.8		16.616	19.592
9.4	15.4	12.7	11.5	10.7	8		22.32	39.184
9.2	18.8	19.4	16.9	15	12.6		53.32	48.36
7.1	17.5	12.2	9.6	9.4	8.8		31	35.216
6.7	12.9	7.9	7.8	7.6	6.5		14.136	47.864
8.4	11.8	10.8	9.4	10.9	9.4		15.376	24.056
9.7	16.5	10.9	12.4	11.8	9.3		29.016	104.904
12.1	22.4	30.2	29.4	19.4	17.2		52.328	24.304
11.3	18.9	22.6	19.4	18.2	15.5		84.072	61.256
9.3	10.3	19.9	14.9	11.5	9.6		20.832	25.792
10.5	18.5	19.5	11.4	11.9	8.8		23.312	34.224
10	18.3	10.8	9	10	8.7		30.008	113.336
8.4	14.4	8.3	11.6	10.8	9.8		18.6	24.304
7.6	13	8	9.7	10.2	7.8		27.28	52.824
9.8	22.4	11.4	13.9	13	11.6		48.608	101.432
8.2	15.6	13.9	12.5	10.9	8.7		33.728	33.728
8.3	15	13.3	11.4	10.8	9.4		19.344	23.808
9.1	12.8	15.1	18.1	17.1	13.4		28.024	31.248
6.6	19	11.8	11	9.9	8.1		13.888	40.176
6.8	12.9	9.9	8.4	8	7.1		12.4	25.296
6.5	15.4	13.4	12.1	9.5	8.2		15.128	25.048
8.8	12.9	11.9	12	11	9.1		34.968	50.592
9.5	21.3	12.3	15.6	14	11.8		93.496	141.112
9.8	14.2	14	13.7	13.6	13.7		59.52	165.664
11.7	18.9	15.5	16.4	13.2	10.7		25.048	25.048
10	16.4	12.7	12.9	13.2	10.6		18.352	44.888
9.3	13.4	10.8	10.9	10	8.5		28.272	124
9.7	11.7	12.4	10.3	12.2	8.4		36.456	46.128
8.3	10.3	7.2	8.1	8.8	7.1		146.072	168.144
9.9	16.2	12.2	12.3	11.9	9.9		12.648	32.488
10.1	17.6	13.2	11.6	11.5	9.9		3.224	30.504
11.5	14.1	10.8	12.4	12.6	9.8		15.128	26.784
11.7	14.3	13	13.4	10.9	9.4		16.368	28.272
9.9	12.3	17.3	13	11.3	10		22.32	23.808
7.7	14.6	8	8.4	8.9	8.2		7.936	21.08
11.3	13.2	14.2	11.2	12	9		16.864	30.752
12.4	14.1	15.3	13.7	13.2	10.5		37.944	46.128
9.9	15.4	12.7	12.7	10.7	9.1		28.768	43.896
9.5	17.8	11.5	12	12.8	8.8		13.144	26.288
9.9	14.5	9.2	11.3	10	8.5		52.328	124
14.3	17.6	17.3	16.5	16.8	14.8		27.528	54.312
11.1	17.6	18.1	13.9	12.9	9.3		19.096	5.704
8.3	17.3	13.2	11.5	9.8	6.8		8.432	27.528
8.8	14.9	12.7	11.2	10.7	7.9		27.28	43.648
9.9	13.8	12.2	11.8	9.4	6.4		27.032	18.848
10.3	14.8	16.3	15.3	15.4	12.3		35.464	75.392
10	14.4	14.4	12.7	11.9	9.9		33.728	42.656
11.2	12.2	13.3	14.7	12.9	10.7		53.072	39.432
9.4	14.5	12.9	10.9	9.9	8.2		13.144	16.616
6.7	10.7	7.9	8.3	7.2	7.1		59.024	50.592
6.8	8.5	8.4	9.9	9.3	7.7		29.76	26.536
8.8	14.6	8.8	9.5	9.3	8.7		12.896	71.424
9.5	12.7	11.7	10.9	10.8	9.3		38.192	44.64
8.2	11.8	8.7	9.5	7.5	8.5		30.008	70.928
7.5	11.8	11.3	10.8	11.7	8.5		26.536	69.688
7.3	11.4	11.2	10.2	8.6	7.2		22.816	19.84
8.9	15.1	15.5	14.2	12.6	11		69.688	67.456
9.5	18.8	15.7	13.2	12.7	7.8		33.48	26.288
6.8	11.4	10.9	10.8	8.8	7.1		31.496	4.464
9.8	18.1	15.5	13.7	14.3			11.656	21.328
7.8	17	15.8	15.8	15.2	11.4		23.808	32.736
8.5	11.6	11.5	10.4	11.3	9.5		41.416	53.816
8	13.7	15.3	11.5	8.8	10.9		16.616	40.672
9.5	14.7	12.9	12.2	11	9.5		34.72	27.032
10.9	18.5	13.5	12.6	13.9	11.7		50.592	39.928
9.3	14.6	12.5	12.4	12.2	12.2		35.464	51.832
9.3	15.3	11	9.9	6.9	5		49.352	79.856
7.7	14.7	10.8	10.9	10.1	10		21.328	33.232
10.1	22.2	22.2	20.8	18.9	13.5		143.84	126.976
10.3	16	14.4	14	14.8	9.2		53.568	157.728
8.1	11.4	9.7	9.1	8.8	9.4		19.592	51.088
10.7	26.4	27.3	32.9	32.4	25.7		179.8	119.784
14.3	18	13.9	16.9	16.3	15		28.52	54.56
10.7	16.3	16.9	18.1	18.5	16.5		92.504	95.728
6.9	7.7	11.3	11.7	8.4	6		21.576	30.008
6.1	11.7	8.3	11	7.5	6.3		26.288	74.648
5.4	11.9	12.5	10.9	10.3	7.7		18.104	46.376
9	14.8	15.9	13	12.1	9.3		11.408	31
7.9	14.6	15.6	14.5	12.5	8.4		135.16	229.4
10.8	25.2	30.6	31.9	27.3	14.3		213.032	205.592
10.2	10.8	9.1	8.3	8	9.2		84.568	54.064
8.5	16.4	13.2	12.8	14.4	12		13.64	30.504
	12.4						#VALUE!	#VALUE!
10.2	12.4	11	11.7	11.9	10.2		40.672	122.264
10.2	19.6	23.1	24.8	21	15.5		322.152	207.08
11.3	19.9	15.8	16.4	9.6	11.4		85.064	146.072
7.8	10	9.3	10.1	9.2	8.2		18.352	30.752
9	17	15.3	13.7	13.3	10.9		27.776	38.192
8.2	11.9	10	9	7.9	5.9		27.776	34.472
8.4	15.4	10.5	14.3	10.4	11.2		28.768	61.504
8.6	12	11.2	11	10.4	8.9		14.136	22.816
9.4	13.5	9.9	9.6	10.4	9.4		21.328	50.592
8.3	13.8	12.4	14.2	14.3	10.4		21.576	39.184
9.5	13	10.4	12	11.2	9.4		20.336	15.376
8	13.2	6.4	7.7	5	4.2		17.608	16.864
9.3	14.4	10.1	10.8	7.7	6.3		42.408	63.24
10.1	14.3	12.3	9	7.9	7.7		12.4	24.552
9.8	13.2	11	9.2	7.8	6.7		28.272	32.736
8.3	23.3	16.9	13.4	12.3	9.6		14.632	23.064
10.8	18.5	17.4	15.3	16.7	13.2		45.136	32.736
8.2	23.2	24.6	22.4	23.4	18.1		40.176	25.544
10.3	15.3	14.8	13	12.6	9		23.808	42.904
9.7	14.6	12.5	13	8.7	9.4		57.784	74.4
							#VALUE!	#VALUE!
7.9	15.4	12.8	10.4	11.2	9		13.64	23.808
11.7	22.8	21.5	17.3	15.8	16.7		142.848	228.904
8.8	15.1	14.7	11.4	9.9	8.9		34.72	103.416
8.9	14.6	14	11	9.3	9.4		33.728	33.976
8.5	15.2	14.6	12.3	12.2	10.2		39.68	55.056
8.8	13.2	11.3	10.9	11.3	9.4		12.648	20.336
6	7.5	6.9	6.6	7.2	5.9		18.848	22.072
6.8	14.3	8.1	8.3	8.2	9.7		10.912	77.872
10.1	12.1	11.7	9.9	13.4	10.6		31.992	49.6
9.5	15.3	16.7	7.9	13.9	11.9		118.544	99.448
9.3	15.3	11	10.2	10.5	10.3		78.616	281.48
8.4	12.4	12.7	12.9	11.8	11.5		146.072	147.064
7.9	14.9	14.5	11.6	10.4	9		132.432	156.736
7.2	10.6	10.2	7.7	5.7	7.4		11.656	24.552
10.8	14.9	12	14.3	13	12.1		61.008	129.208
10.8	16.1	17.9	13.9	12.8	11.5		69.192	72.416
12.4	18.1	20.9	19	17.4	12.4		66.216	65.968
8.4	14.2	12.4	11.1	12	10.2		24.552	48.112
7.8	12.4	10	9.1	9.2	7.7		91.512	153.76
9.7	16.2	12.3	10.5	11.2	8.7		24.056	58.032
8.9	13.8	11.5	12.5	11.9	10		47.616	77.376
7.9	9	10.9	9.9	8.9	7.4		37.2	156.488
9.4	13.2	10	11.4	7.6	8		15.128	42.656
7.4	17.6	11.3	10.3	10.3	7.8		27.28	55.552
8.4	11.8	9.7	7.5	7.5	7		13.888	25.792
6.8	11.9	9	8.5	7.7	6		8.928	29.016
9.4	11.7	11.4	10.5	10.1	8.8		11.904	11.16
8.1	13.3	11.7	9.3	8.8	8		7.688	20.088
7.5	16.9	13.4	13.2	10.7	10.5		18.104	97.712
10.2	15.9	14.2	14.3	13.2	10.7		31	59.52
9.1	18.5	12.5	13.8	12.5	10		31.248	53.072
11	11.8	10.7	14.3	14.7	13.2		188.48	125.984
9.1	19.1	12.7	11.8	11	9.5		9.424	59.024
8.5	12.4	11.7	11	9.8	8		19.096	25.544
9	13.4	10.7	11.4	10.7	10.1		49.6	48.36
10.9	18.2	21.1	19.8	19.8	16.6		107.384	115.816
10.8	15.6	14.6	11.2	11	9.2		55.056	67.456
8.3	13.4	14.2	9.5	10.8	8.8		16.864	16.368
7.8	11.7	8.2	8.3	8.2	7.8		53.072	51.832
9.6	15.4	9.3	11.9	11.7	9.9		51.336	107.384
8.6	16.7	11.7	10.9	11.4	10.6		12.152	45.384
7.9	16	11.3	12.3	12.3	11.1		65.224	88.288
8.7	13.3	10.4	11.1	9.8	8.8		76.632	125.24
7.9	13.4	9.4	11.7	9.8	8.9		21.328	42.904
9.2	13.5	11	11.2	10.3	9.3		86.304	62.248
7.9	14.7	10.4	11.3	9.7	10.8		53.32	91.76
8.3	14.3	12.1	6.8	10.9	9.2		15.376	27.28
							#VALUE!	#VALUE!
8.8	11.2	8.8	7.9	6.8			83.328	31.248
6.4	10.5	8	8	8.4	8.1		48.608	84.568
8.8	12	9.5	8.8	9.4	9		28.024	66.216
9	12.4	10.3	11.5	10.9	10.2		66.216	132.432
							#VALUE!	#VALUE!
9.3	13.6	10.1	11.7	11.2	10.5		26.784	56.792
8.2	10.9	11.8	10.1	9.8	9		17.608	12.152
10	14.2	15.2	11.6	10.9	12.3		322.648	344.72
8.2	11.5	8.4	9.7	11.5	11.7		26.04	42.904
9.5	14.3	10.8	11.3	10.9	9.1		59.768	94.984
8.5	13.8	10.9	9.9	9.1	11.6		32.736	46.376
7.8	18.8	9.2	8.7	8.5	7.4		27.776	90.52
9.4	9.2	12	11.3	9.2	8.7		59.768	38.688
11.5	12.9	12.4	10.9	10.4	9.6		138.632	192.2
8.6	12.8	10.3	10	10.9	9.7		42.904	43.896
11.8	15.5	11.1	11.7	12.5	11		26.04	47.368
8.5	12.2	11	9.3	9.4	7.5		26.784	85.808
8.9	12.3	10	8.7	8.7	8.9		34.472	41.416
8.7	10.5	10	10.3	9.9	8.3		40.672	28.024
8.5	10.9	13.5	12.2	12.8	9.5		45.88	42.904
8	12.5	14.5	14.5	14.8	11.7		63.488	59.52
10.5	15.9	19.4	18.8	21.3	13.9		81.096	49.104
10	15	19	16.9	16.1	12.3		216.504	129.456
9.8	13.9	12.9	14.4	11.8	12		27.032	35.464
7.3	12.9	11.9	10.4	10	8.3		6.944	12.896
9.7	17.3	11.7	11.9	11.5	10.6		6.944	18.352
8.6	10.7	12.3	9	8.5	8.3		12.896	20.832
9.2	19.2	13.5	12.2	10	9.3		5.952	12.152
9.2	11.1	10.8	10.7	12.3	9.7		12.648	10.664
8.9	15	13.9	12.3	11.8	12.3		31	38.44
8.7	13.9	11.7	10.9	11	9.1		15.624	2.976
7.8	11.9	9.8	10.3	9	9.5		82.088	172.36
7.5	10.8	7.4	8.7	8.4	8.9		25.544	33.232
6.1	12.2	8.9	8	6.9	7.4		25.296	23.808
7.7	9.3	8.4	8.6	8.3	7.2		33.48	24.552
10	10.9	9.2	7.7	7.8	7.5		9.424	9.92
8.1	13.9	13.5	11.4	10.6	9.6		7.936	19.096
8.7	13.7	12	9.9	9.1	8.5		53.568	86.8
8.5	12.2	9.1	8.9	8.9	8.2		15.624	49.352
7.5	17.4	9.5	8.3	7.3	4.9		8.68	16.12
7.8	11.4	9.6	7.8	7.5	6.8		8.928	30.752
10.2	11.3	12.2	11	8.5	9.2		10.168	17.856
10.2	20.4	18.6	13.4	12.7	8.8		13.64	19.344
8.4	15	12.3	9.9	10.7	9.7		11.16	13.144
8	15.1	9.4	8.4	8.2	7.9		6.944	5.704
7.9							22.072	#VALUE!
9.9	15.7	9.9	9.3	9.8	9.7		15.872	67.456
8.8	18.3	8.7	11.5	11.2	10.8		34.72	18.352
8.2	12.8	9.4	9.1	9.7	8.4		12.896	11.16
18.3	24.7	29.4	26.7	21.6	18.3		484.84	487.32
8.4	11.7	9.5	9.4	8.8	9.3		31.248	33.232
8.6	11	10.2	9.3	10.4	9.5		18.352	10.664
9	13.7	12.3	11.2	10	8.2		67.704	69.192
8.7	16.6	17	12.8	14	11.5		37.2	31.496
9	20.9	18.3	18.1	16.5	11.3		63.736	66.712
9.9	17.6	13.9	13.7	10.4	9.8		26.04	46.624
10.4	20.9	12.8	15.2	10.1	11.7		21.08	73.408
9.4	18.2	12.9	13.3	12.4	11.7		15.128	22.568
9.4	12.9	13.3	7.4	9.1	6.3		35.216	39.432
12.9	17.1	15	9.5	9.4	11.7		8.928	19.096
7.3	11.5	8.2	8.3	8.3	7.2		9.176	12.152
11.2	13.9	13.4	12.3	9.8	10.9		21.824	33.976
11	11	11.3	10.8	11.5	11.3		16.616	99.448
8.5	13.2	10.8	10.1	9.3	10.9		63.984	305.288
9.4	17.1	13.2	13.9	14.6	11.4		15.128	66.216
7.9	10.9	9.8	10.9	9.8	9.3		44.888	19.84
8.4	13.8	10.6	10.4	10.9	8.1		56.048	66.464
9.3	14.8	18.7	18.4	18.9	13.7		25.048	21.576
9.1	20.3	11.9	11.7	10.4	9.5		6.2	41.416
11.9	20.1	13.2	12	8.3	10.4		3.72	7.192
							#VALUE!	#VALUE!
7.1	9.3	6.9	10.6	8.5	12.8		33.976	22.568
8.9	16.9	16.1	14.4	14.9	15		386.384	408.704
9.4	11.3	9.5	10.1	10.8	9.3		36.704	38.936
7.9	12.6	10.5	10.7	9.8	7.5		12.152	23.312
6.5	11.7	10.2	9.9	9	7.8		21.328	45.632
7.9	13.8	9.5	9.9	10.6	9.9		15.128	70.928
10.6	12	9.7	10.8	9.9	10.2		23.312	108.128
11.3	15.1	10.9	11	10	11.5		47.12	47.12
8	16.3	15.9	11.6	11.3	8.9		13.888	26.288
9.5	18.7	17	18.5	16.8	11.7		20.832	66.216
7.5	10.3	10.2	9.3	9.8	8.5		49.6	69.192
9.5	16.1	13.5	15.3	13	11.5		15.128	54.808
8.9	11.8	13.1	10.7	11.4	10.5		3.72	4.216
8.3	15.2	10.9	11	10.3	8.8		26.04	29.76
10.2	12.6	12.9	13	12	9.7		23.808	49.352
9.5	16.6	16.5	19	16.1	16		29.512	42.16
9.5	17.1	16.6	15.9	14.5	12.2		35.216	47.368
10.3	18.9	18.4	17.5	17.8	12.9		28.52	37.448
7.9	12.2	14.2	15.3	13.3	10.3		23.064	25.048
10.9	22	17.4	14.3	13.8	12.9		19.84	42.16
11.1	14.8	14.3	15.3	15.8	15		63.24	54.312
11	17.8	16.4	14.4	14.2	13.4		6.448	6.2
7.4	10.5	11.7	9.8	9.5	8.7		13.392	18.6
8.8	19.3	12.9	12.2	11.6	10		29.512	198.896
9.8	16.2	13.1	11	10.7	7.7		23.064	121.768
8	11.8	12.1	12.3	11.9	10.1		10.168	19.592
9.7	13.9	12	12.3	12	11.9		28.768	60.512
9.1	14.8	13.1	12.2	11.2	9.4		26.288	24.304
10.3	13.8	11	9.4	11.3	11.5		27.28	51.336
8.5	15.6	11.2	9.4	8.9	7.7		8.184	32.24
6.9	11.2	8.2	6.6	6.2	8		31.744	144.336
9	12.2	11.8	9.9	9.2	10.9		2.728	5.704
7.8	12.7	9.7	9.5	9.9	8.7		13.144	52.328
10.7	20.5	24.4	21.7	21.4	18.7		37.2	30.256
7.5	13.7	15.9	14	13.6	8.8		12.648	11.904
8.9	19.3	11.9	13	13.5	12.4		16.616	34.72
9.6	12.9	12.9	13.4	13	9.8		11.656	12.896
9	11.9	9.5	8.7	10	10.3		143.84	144.336
9.7	15.8	14.8	13.9	13.4	12		16.616	24.304
8.4	12.6	11	10.1	9.3	8		19.84	50.096
6.8	4.9	4.8	4.1	5.6	4.5		13.888	17.608
8.7	12.9	10.9	10.2	11.9	8.8		12.648	19.344
9.4	14.2	18.1	19.8	20.2	18.8		228.656	157.976
7.8	14.4	9.2	8.2	9	8.4		17.856	45.136
8.4	12.7	11	10.5	12.8	11.7		14.88	28.272
10	16.7	13.4	13.3	12.2	10.4		21.328	32.984
14.3	26.2	30.4	31.5	31.2	29.9		124.992	117.056
7.5	10.9	8.4	6.8	7.5	5.3		19.344	37.448
9.9	13.6	12	7.8	12.8	12.5		58.032	117.552
7.8	12.8	7.9	8.4	7.8	7.1		11.408	17.608
9.1	16.4	14.7	12.3	11.5	10.4		23.312	17.608
8.9	13.9	12.8	12.2	10.5	10		19.096	52.08
8.7	12.5	12.7	13.9	10.8	9.2		16.616	21.576
8.4	12.3	10.7	9.7	11.2	9.8		15.872	40.672
8.1	15.4	16	17	18.2	16.6		15.376	15.376
6.9	13.9	12.9	12.6	13.3	11.5		17.36	39.184
9.4	10.8	14.8	13.5	14.3	12.8		92.504	48.608
7	12	10.5	9.9	9.2	8.9		15.872	26.04
10.3	18.2	16.2	15.2	15.5	13.2		36.952	44.64
9.8	15.5	19	17.8	19.1	15.8		43.648	41.912
7.7	14.5	13.8	11.4	11.7	9.8		38.192	42.656
8.4	15.6	11	11.4	9.5	7.9		13.888	20.584
10	15.5	15.7	15.4	15.5	13.8		23.064	20.336
7.7	15.5	9	8.4	9.2	7.8		24.552	93.744
9.8	17	14.4	14.7	14.2	10.5		35.712	87.792
11.5	20.8	24.2	19	16.6	13.3		49.6	77.624
8.4	15.7	13.9	12.7	13.3	10.1		47.616	25.048
9.5	15.6	13.5	14.3	12.4	12.9		19.592	25.792
9.6	16.1	12.5	11.9	12.5	9.3		28.768	36.704
8.8	17.7	11.2	10.4	10	8.5		21.576	85.56
8.4	10.2	11.3	10.2	9.7	9		19.84	12.896
9	7.2	8.8	8.7	7.5	6.9		19.096	15.624
8.1	11.5	12.6	11.6	9.9	7.9		21.824	9.92
8.2	14.2	13.6	11.2	10.4	8.4		10.912	9.424
7.5	13.8	12.6	9.8	10	6.7		8.184	9.672
7.3	15.4	13	11.3	9.7	9.4		6.944	5.952
8.9	15.8	12.1	10.8	9.8	8.8		8.928	42.656
8.7	7.4	6.8	5.8	5.2	7.2		6.696	11.656
7.1	12.9	9.2	8.4	7.8	6.9		7.936	4.96
6.2	9.9	7.2	7.2	6.3	6.4		7.936	8.432
6.9	14.3	10.2	9	8.2	7.7		8.928	10.664
7.6	14	10.3	9.9	10.4	7		11.16	23.064
6.9	11.5	9.4	6.8	6.6	5.5		19.344	21.576
9.3	11.5	11.2	10.7	10.1	8.8		18.6	10.168
7	11.2	10.8	9.1	9.2	7.2		6.448	5.952
8.2	12.7	8.3	7.5	7.4	6.8		5.952	18.104
7.3	11.5	10.9	8.8	8.3	7.4		10.912	11.16
7	10.9	8.5	7.4	7.3	6.2		22.568	34.224
10	16.8	17.8	15.7	14.7	12.1		11.408	11.656
7.2	12.7	10.2	9.7	9.2	7.9		24.8	18.848
8.3	13.1	9.7	10.3	10.1	9.6		10.664	15.624
6.9	12.2	9.7	8.9	8.8	7.4		13.888	15.624
7.8	12.7	10.2	8.3	8.2	7.2		13.392	20.336
7.7	11.1	8.7	7.8	7.8	6.4		8.432	16.12
7.9	12.7	10.6	10.3	8.5	8		5.704	10.912
7.4	12	10.6	10.5	10.3	9.5		11.904	17.608
7.8	10.5	10.9	10.3	9.7	8.5		18.848	17.36
7.2	11.7	10	10.3	9.1	7.8		12.648	23.56
7.3	9.1	9.5	9.2	7.7	6.7		10.168	8.184
7.9	12.3	10.7	9.4	9.3	8.5		45.88	32.984
9	10.7	9.6	9.4	9.2	7.7		9.672	10.664
7.8	12.2	12.2	9.5	10.5	8.4		24.552	29.264
7.8	11.3	7.6	8.6	8.4	7.3		11.656	16.368
7.5	11.6	7.8	7.6	12	6.5		7.192	16.12
9.7	15.3	15.9	18.3	11	9.5		17.608	16.368
7	9.4	8.2	4.8	4.2	3.7		9.672	9.424
7.8	10.9	10.1	10.7	9.7	8.5		22.816	17.112
6.3	8.7	8.1	7.4	7.2	6.7		9.176	7.936
8.5	12.4	10.5	9.7	8.7	7.8		5.456	7.936
7.9	12.9	10	9.3	9.3	8.8		6.2	11.16
6.8	9.4	8	8.4	7.7	6.9		4.96	20.832
6.8	12.7	10.3	9.4	8.4	6.8		23.064	18.6
8.3	11.2	10.5	10.5	9.5	9.5		16.616	14.136
9.4	16.4	12.7	10.4	9.5	8.4		40.176	38.936
5.9	11.2	10.1	10.8	8.9	8		7.936	8.432
8.5	13.4	13.7	11.4	11.1	11.7		10.168	25.792
6.7	11	7.4	6.6	7.9	6.5		17.856	18.352
7.2	10.9	9.2	8.7	8.3	7.7		14.632	10.168
6.3	13.3	9.9	12.5	8.4	6.9		5.952	8.928
6.5	11	8.8	9.2	8.5	6.8		2.976	5.704
7.2	11.8	8.3	9.5	10	9.1		24.552	28.024
8.4	12.5	10.7	10.7	9.5	8.2		5.952	5.952
7.5	11.9	12.7	10.7	10.7	8.3		3.968	7.688
7.2	11.5	10.1	10.5	8.7	7.3		3.72	8.432
6	12.8	11.2	9.8	9.8	8		4.464	10.664
7.8	10.7	8.9	6.6	4.4	4.4		5.456	8.928
8.9	15.5	12.5	12.2	9.4	9.1		6.944	10.664
7.3	12.7	9.8	9.5	10.3	8.9		4.96	7.192
8.1	14.9	11.7	10.3	8.3	7.8		8.68	15.128
8.4	13.5	11.4	9.5	9.3	8.8		26.536	19.592
8.4	12	9.9	9.8	9.3	6		13.888	11.16
8	18	14.7	12.5	10.4	7.5		5.704	7.936
6.5	10.1	12.5	10.2	8.4	6.5		3.472	6.944
6.9	9.6	9	8.5	7.6	7.3		6.448	38.192
7	14.2	12	9.6	8.7	6.9		6.2	20.832
6.4	9.9	8.3	7.7	7.2	6.5		18.848	13.392
6.5	13.2	15.2	13.2	12.3	8.5		7.44	11.656
7.3	11.9	9.9	9.8	10.2	8.4		8.68	15.872
8.1	16.4	11.8	11.7	10.5	9.7		11.904	28.768
8	15.4	11.5	11.4	9.9	9.3		7.44	12.648
9.7	11.7	11.8	10.3	10.3	9.1		8.68	14.136
6.3	10.3	9.7	8.4	7.4	6.9		9.176	23.064
6.4	10.1	9.5	9.2	7.7	6.8		9.424	11.904
8.9	18.4	13.2	12.7	12	10.7		11.16	24.304
7.7	15.8	9.5	9.3	9	7.9		9.92	24.552
7.3	10.3	9.4	8.1	7.8	8.1		22.568	38.936
6.4	9.7	8.9	7.7	7.5	5.7		19.344	19.096
8.3	14.2	10.5	9.4	9	6.5		11.16	19.096
7	11.8	10	8.2	7.3	7.6		6.944	18.104
7	10.6	9.9	7.9	7.4	6.2		7.44	12.648
9.6	13.7	12.8	12.7	13.8	10.5		20.832	22.072
10.7	13.3	10.9	11.4	11.3	9.4		16.616	18.848
8.7	11.8	11.7	10.9	9.9	9.5		4.96	17.608
7.9	14.2	8	9.4	8.6	9.9		15.128	51.336
7.2	12.9	7.7	8.3	7.7	7.1		7.688	13.392
8.5	11.8	11.3	11.9	10.6	9.2		13.888	17.608
7.2	11.9	8.6	9.1	8.5	7.2		8.928	19.592
8	10.2	10.4	10.8	9.3	7.5		8.68	9.424
7.7	10.8	9.7	10.3	10.2	8.1		12.4	13.64
7.3	11.5	11.6	11.2	7.9	7.6		15.128	24.552
7.9	12.8	11.2	10	8.6	7.2		14.88	12.648
8	10.4	11.8	13.2	10.9	10.6		6.696	27.528
6.9	11.6	8.5	8.2	8.8	7.2		4.96	10.912
6.7	12.8	12.3	10.5	10.3	6.7		3.224	6.448
8.4	13.3	9.1	9.9	9.1	8		10.664	23.312
8	12.2	10.3	11.5	11.7	8.8		7.936	14.632
6.5	9.5	9	7.6	7.3	7		5.208	7.44
9.3	14.4	10.2	11.2	9.2	9.8		14.136	37.448
9.7	12.1	10.7	11.6	9.7	10.7		17.112	13.144
9	12.8	13	15.4	14.5	11.2		9.176	14.88
7	9.7	9.8	9.8	8.2	6.4		4.464	13.64
7.9	12.2	11.3	12.2	10.4	8.9		9.176	15.624
10.5	19.3	20.1	18	17.9	15		7.688	12.4
7.9	12.9	11.7	11.4	10.2	9.5		9.424	22.568
7.2	11	10	10.8	9.1	7.7		6.696	16.12
10.7	15.8	19	15.2	12.6	10		12.152	18.104
6.3	18.3	11.5	10.6	9.8	8.4		3.472	13.64
8.9	15.6	12.5	11.4	12.2	8.7		6.2	10.664
9.7	15.4	13.6	14.4	12.7	9.9		13.144	23.064
7	21.4	12.6	10.5	10.3	9		10.664	50.84
11.3	18.1	15.5	15	13.5	12.9		12.648	29.016
9.3	14.5	12.9	12.7	11.8	10.6		7.936	20.832
10.8	16	12.9	13.3	15.1	11.3		8.432	34.224
7.1	17.5	13.7	11.3	10.2	8.4		9.424	13.144
9.9	14.1	8.4	11.7	11.7	10.5		11.904	23.56
11.2	13.2	12.6	13	13.8	12.4		8.184	6.2
6.7	12.4	8.9	8.2	9.4	7.8		6.448	34.224
9.7	15.2	15	14.2	12.9	10.9		11.656	20.088
10.9	19.7	15.4	15.4	14.5	13.1		23.312	53.072
7.5	13	12.2	11.9	13	8		3.472	9.176
10.3	12.2	14.1	14	16.3	10.7		3.72	7.192
10.3	18.3	18.1	17.6	16.3	13.8		8.184	10.416
9.4	13.5	12.6	12	11.1	10		14.384	32.984
6.6	14.1	9.5	8.2	8.6	7.3		12.4	40.176
7.9	12	10.1	10	9	7.3		8.432	17.112
7.3	13	10.4	9	9.3	9.2		5.704	22.32
12	20.1	20.7	18.4	15.7	12.8		23.312	30.008
9.7	18.9	12	12.3	12.2	11.5		7.44	27.528
13.5	24	21.3	20.8	20.5	16.5		23.312	26.288
10.5	18.5	17	19	17.3	15.3		31	29.264
8.9	15.9	17.5	18.3	19	15.6		13.392	12.896
10.6	22.2	24.4	26.1	27	25.9		36.208	25.544
10.2	16.1	20	15.3	11.7	9.8		9.672	16.368
11	15.8	12.9	13.7	13.3	11		11.16	21.328
10.6	15.9	11.6	10.7	10	8.3		14.384	15.128
9.2	16.2	16.2	15.6	12.3	11		17.856	16.368
10.5	18.1	17.7	16.8	14.8	10.7		24.056	28.272
9	17.8	10.9	10.5	8.4	8		10.416	37.448
10.2	16	12.9	12.2	12.1	11		8.928	22.072
7.3	13.2	8.8	7.8	8.7	7.2		6.944	20.088
8.5	13.2	10.7	10.4	10.5	10.5		12.896	31.248
10.5	16.9	12.9	14.2	13.2	12.7		13.888	26.784
7.4	16.3	11.3	10	8.2	7.2		14.384	12.896
9.2	15.9	14.6	14.9	11.4	10		7.688	25.048
11.4	13.6	14.4	11.3	9.9	8.9		19.84	40.92
9.9	14.7	18.8	16	15.5	1.3		26.04	40.424
7.3	8.6	9.3	9.1	9.4	9.4		7.44	6.2
13.5	21	18	15.5	13.8	13.5		49.104	69.936
11.5	17.9	14.8	16.7	15.2	13.7		12.648	27.032
8	15.7	13.4	12.5	10.9	9.7		5.704	7.688
11.2	17.6	14.2	13	12.9	12.1		37.448	67.456
10.3	16.8	20.4	18.5	15	11.2		19.592	14.632
8.7	13	11.5	10.8	9.4	9.5		6.2	19.344
9.7	12.1	12	11.7	13.3	11.4		17.608	13.888
8.8	13.5	10	11.3	6.5	4.8		10.912	13.392
8.7	11.1	10.6	10.4	8.9	8.8		23.808	20.088
6	13.2	14	13.2	9.3	8		4.464	9.176
7.3	16.6	15.2	14.7	11	9.4		8.928	11.408
7	18.4	15.5	14.4	11.7	10.4		6.448	15.376
10.7	19.5	21.7	13.1	11	10.4		10.416	15.872
13.7	22.3	14.3	12.5	12.4	12.5		31.248	55.8
8.4	18.8	10.8	9	8.9	8.3		12.152	30.256
10.3	12.6	11	8.8	8.1	9.2		11.904	16.12
8.8	13.4	11.4	12.2	11.8	10.7		9.92	21.328
7.6	13.8	13.5	11.6	10	10.7		13.888	25.792
7.2	13.1	9.9	9.4	9.1	8.8		8.432	28.272
8.4	9.5	12.4	12.1	10.4	9.3		8.184	11.656
8	9.5	12.9	10.9	8.9	7.9		8.68	9.672
9	11.6	14	11.7	9.4	8.8		13.392	12.152
8.6	12.9	10.9	9.6	9.2	8.3		8.68	30.008
8.2	20.7	12.3	11.2	12.1	11.3		12.4	32.488
9.5	15.9	13	11.9	10.8	9.4		9.176	21.328
8	13.6	10.9	11	10.2	9.4		7.44	11.16
6.9	15	13.2	10.4	9.5	9.6		15.376	40.176
11.3	21	20.4	17.1	16.3	14.3		25.544	52.328
7.8	10.9	8.8	7.4	8.4	7.9		5.208	23.312
7.4	15.1	14.5	12	10.8	11		4.216	8.184
5.8	10.5	7	7.2	7	7.3		6.2	18.352
6.7	13.5	13.7	14.8	11.9	9		9.176	12.152
7.2	11.1	9.9	8.3	7.9	7.9		4.96	19.592

## Sheet: B
Lod_score	chr	pos	markers
1.31716	1	3.13542	JAX00000010
1.31716	1	3.13542	JAX00000010r
1.32272	1	3.19565	UNCHS000003
1.32389	1	3.26274	JAX00240606
1.32466	1	3.3234	JAX00240613
1.32565	1	3.38956	JAX00240636
1.32624	1	3.43573	UNCHS000005
1.32624	1	3.43903	UNCHS000006
1.32644	1	3.45498	JAX00240649
1.32782	1	3.54605	UNCHS000007
1.32881	1	3.61062	UNCHS000009
1.32921	1	3.64342	UNCHS000011
1.32921	1	3.65007	UNCHS000012
1.32921	1	3.65711	UNCHS000013
1.32921	1	3.6598	UNCHS000014
1.32914	1	3.66837	JAX00240699
1.32914	1	3.6684	JAX00240700
1.32495	1	3.89272	UNC9371
1.32495	1	3.90143	JAX00240733
1.32269	1	3.99239	JAX00190647
1.32117	1	4.02478	UNC11461
1.31925	1	4.08903	UNCHS000015
1.31907	1	4.09308	UNCHS000016
1.31784	1	4.13603	UNC12838
1.31802	1	4.16948	JAX00240778
1.31812	1	4.19535	JAX00000089
1.3191	1	4.33489	JAX00240804
1.31926	1	4.35782	UNC15185
1.31948	1	4.39281	JAX00240817
1.31982	1	4.44674	UNC16386
1.32084	1	4.49871	UNCHS000017
1.32828	1	4.50422	UNCHS000018
1.37249	1	4.53813	JAX00000115
1.457	1	4.60818	UNCHS000019
1.457	1	4.6104	UNCHS000020
1.45707	1	4.61402	JAX00000121
1.45742	1	4.64344	JAX00240864
1.45742	1	4.64529	UNCHS000021
1.45769	1	4.66842	UNC19217
1.4599	1	4.77416	UNCHS000023
1.46077	1	4.80928	UNC21023
1.4615	1	4.83909	JAX00240897
1.46297	1	4.89622	JAX00240910
1.46609	1	4.92336	JAX00190669
1.49038	1	5.0252	UNCHS000025
1.44558	1	5.0288	UNCHS000026
1.56111	1	5.12111	UNCHS000027
1.56118	1	5.12424	UNCHS000028
1.56118	1	5.13338	UNC23995
1.56126	1	5.14963	UNCHS000029
1.56126	1	5.15212	UNCHS000030
1.56126	1	5.15582	UNCHS000031
1.5615	1	5.22458	UNC24700
1.56171	1	5.31417	UNCHS000033
1.56171	1	5.31678	UNCHS000034
1.56035	1	5.37922	JAX00240989
1.56035	1	5.38317	UNCHS000035
1.45841	1	5.52409	UNCHS000037
1.33829	1	5.63419	UNC26205
0.955053	1	5.78229	UNC26932
0.646966	1	5.94479	UNC28841
0.646922	1	5.95504	JAX00241061
0.646565	1	6.09524	UNCHS000039
0.646565	1	6.09778	UNCHS000040
0.629683	1	6.1927	JAX00241091
0.618489	1	6.23745	JAX00241097
0.618457	1	6.28528	UNCHS000041
0.618435	1	6.35748	UNC34218
0.61841	1	6.46718	JAX00241125
0.618398	1	6.52452	JAX00241142
0.618388	1	6.73377	JAX00241189
0.618387	1	6.74744	JAX00000280
0.618432	1	6.75602	JAX00241205
0.618599	1	6.81883	UNCHS000045
0.663962	1	6.8213	UNCHS000046
0.7581	1	6.8467	UNC40323
0.7581	1	6.84677	JAX00241222
1.04265	1	6.93132	JAX00241239
1.04281	1	6.96596	UNC41603
1.03648	1	7.10824	UNCHS000047
1.03586	1	7.11843	UNCHS000048
1.03451	1	7.1414	UNCHS000049
1.03451	1	7.14384	UNC44002
1.03451	1	7.14384	UNCHS000050
1.03451	1	7.14837	JAX00000309
1.03451	1	7.14837	JAX00000309q
1.03927	1	7.22176	JAX00241269
1.04556	1	7.31344	JAX00241286
1.04556	1	7.31344	JAX00241286r
1.0638	1	7.5217	UNC49074
1.06174	1	7.54868	UNC49759
1.06133	1	7.56194	JAX00241304
1.05758	1	7.68447	JAX00241324
1.05754	1	7.69805	JAX00000353
1.05738	1	7.76795	JAX00241334
1.05738	1	7.77153	JAX00241337
1.05727	1	7.81572	UNC55318
1.05726	1	7.87214	JAX00241349
1.05726	1	7.87336	UNCHS000052
1.05726	1	7.94051	JAX00241351
1.05725	1	7.96991	UNC57959
1.05725	1	8.02337	JAX00241357
1.05725	1	8.02337	JAX00241357r
1.05726	1	8.05113	UNC58412
1.05726	1	8.05236	JAX00241361
1.05711	1	8.26239	UNC61552
1.05711	1	8.26512	JAX00241411
1.05694	1	8.44854	JAX00241432
1.05689	1	8.52738	JAX00241440
1.05687	1	8.55413	UNC66010
1.05691	1	8.62457	JAX00241456
1.05692	1	8.64465	UNC67320
1.05699	1	8.68461	JAX00241471
1.05729	1	8.82072	UNCHS000053
1.05729	1	8.82389	UNCHS000054
1.05739	1	8.86509	UNC70761
1.05752	1	8.98492	JAX00000442
1.05759	1	9.03736	UNC73203
1.0577	1	9.10188	JAX00241526
1.05781	1	9.15656	UNC74840
1.05789	1	9.28275	UNC76650
1.05801	1	9.43855	JAX00000475
1.05946	1	9.51211	JAX00241582
1.06132	1	9.55458	JAX00241587
1.03426	1	9.67195	UNC81870
1.03472	1	9.77459	UNC82824
1.03482	1	9.79333	UNCHS000056
1.03502	1	9.84399	UNC83675
1.05689	1	9.93215	JAX00241675
1.06462	1	9.9647	UNC85539
1.0152	1	10.0238	UNCHS000058
1.12171	1	10.0634	UNC86947
1.01338	1	10.0748	UNCHS000059
1.01298	1	10.0881	UNCHS000061
1.01321	1	10.0909	UNCHS000062
1.01371	1	10.0983	UNC87305
1.01312	1	10.1323	UNCHS000063
1.01303	1	10.1365	UNCHS000064
1.01287	1	10.1478	UNC87850
1.0114	1	10.1602	UNCHS000065
1.01113	1	10.1643	UNCHS000066
1.01053	1	10.1715	UNCHS000068
0.879358	1	10.2055	UNCHS000069
0.879302	1	10.2084	UNCHS000070
0.879194	1	10.2115	UNC88286
0.876689	1	10.3073	UNC89490
0.875715	1	10.3256	JAX00241755
0.874259	1	10.3617	UNC89876
0.869757	1	10.4523	UNC90639
0.869757	1	10.4542	UNCHS000072
0.867811	1	10.5048	UNC91280
0.867329	1	10.5076	JAX00000556q
0.867329	1	10.5082	JAX00241770
0.868152	1	10.5551	UNC91753
0.869834	1	10.6156	UNCHS000075
0.869834	1	10.6187	UNCHS000076
0.869834	1	10.6194	UNC92768
0.888758	1	10.7417	UNC94417
0.887115	1	10.808	UNCHS000077
0.887115	1	10.8091	UNC94965
0.887115	1	10.8109	UNCHS000078
0.886224	1	10.8422	UNCHS000079
0.886224	1	10.8448	UNCHS000080
0.88608	1	10.8494	UNC95366
0.885519	1	10.8745	JAX00000583
0.885017	1	10.8986	UNC95979
0.884232	1	10.9417	JAX00241827
0.996813	1	10.9642	UNC96966
0.996813	1	10.9655	UNCHS000082
0.996813	1	10.967	JAX00241833
1.02298	1	11.0061	UNC97447
1.04989	1	11.0244	JAX00241835
1.04392	1	11.0569	JAX00241844
1.04419	1	11.0688	UNC98241
1.04483	1	11.0995	JAX00241853
1.04558	1	11.1387	UNCHS000083
1.04558	1	11.1423	UNCHS000084
1.04553	1	11.1477	UNC99911
1.04604	1	11.1728	UNCHS000085
1.04615	1	11.1754	UNCHS000086
1.04625	1	11.1845	JAX00241881
1.04633	1	11.1929	UNC101009
1.0464	1	11.2045	UNCHS000087
1.0464	1	11.2078	UNCHS000088
1.04653	1	11.2522	UNC102088
1.04646	1	11.2913	UNC102696
1.046	1	11.3374	UNCHS000090
1.046	1	11.3417	UNC103874
1.04501	1	11.3726	UNC104485
1.05005	1	11.4161	UNC105283
1.05172	1	11.4353	UNCHS000091
1.05338	1	11.4401	UNCHS000092
1.06166	1	11.502	UNC106795
1.06655	1	11.5457	UNCHS000093
1.06965	1	11.5707	UNC108325
1.06965	1	11.5764	UNCHS000095
1.07003	1	11.582	UNCHS000096
1.07041	1	11.5959	JAX00241967
1.07161	1	11.6436	UNC109624
0.951965	1	11.6923	UNC110353
0.953176	1	11.744	JAX00241987
0.954325	1	11.7933	UNC112302
0.955194	1	11.8303	JAX00241996
0.955194	1	11.8358	UNC113047
0.956933	1	11.9146	UNC114331
0.957832	1	11.9546	UNC114802
0.948801	1	11.9705	JAX00242019
0.947286	1	11.9853	UNCHS000098
0.950864	1	11.9966	JAX00242029
0.954681	1	12.0062	UNC115578
0.966036	1	12.0356	JAX00242037
1.00233	1	12.1167	UNC116817
1.05963	1	12.2331	UNCHS000100
1.05963	1	12.2332	UNC118279
1.08153	1	12.2731	UNC118659
1.10872	1	12.3187	UNC119270
1.12862	1	12.3532	UNCHS000101
1.13972	1	12.3556	UNCHS000102
1.19064	1	12.3712	UNC119817
1.18658	1	12.3978	UNC120225
1.13003	1	12.5185	UNC121401
1.10339	1	12.581	UNC121959
1.11387	1	12.6067	UNC122065
1.12615	1	12.6309	JAX00000714
1.15429	1	12.6847	UNC123049
1.2051	1	12.7296	UNC123541
1.21443	1	12.741	UNC123662
1.52811	1	12.7859	JAX00242139
1.55445	1	12.813	UNC124584
1.28445	1	12.8542	UNCHS000103
1.28737	1	12.8577	UNCHS000104
1.29885	1	12.8717	UNCHS000106
1.30601	1	12.8805	UNC125332
1.30783	1	12.8834	UNCHS000107
1.30929	1	12.888	UNCHS000108
1.31763	1	12.9161	UNC125893
1.31374	1	12.9201	JAX00242177
1.17846	1	12.9948	JAX00242215
1.17846	1	12.9948	JAX00242215r
1.05961	1	13.025	UNCHS000111
1.04563	1	13.0279	UNCHS000112
1.01975	1	13.0382	JAX00242226
0.929027	1	13.0768	UNC128912
0.872425	1	13.1283	UNCHS000113
0.873116	1	13.13	UNC129874
0.883647	1	13.1644	UNC130265
0.8945	1	13.2017	UNCHS000115
0.8945	1	13.2023	UNC130697
0.895182	1	13.2048	UNCHS000116
0.905154	1	13.2406	UNCHS000117
0.905784	1	13.2432	UNCHS000118
0.906096	1	13.2438	UNC131096
0.76912	1	13.2648	JAX00242324
0.695242	1	13.2753	JAX00000763
0.695242	1	13.2753	JAX00000763r
0.613931	1	13.2871	UNC131724
0.468708	1	13.3097	UNCHS000119
0.440613	1	13.3152	UNCHS000120
0.32435	1	13.3562	UNC132450
0.251075	1	13.4275	UNC133320
0.171912	1	13.4335	UNCHS000121
0.152568	1	13.4375	UNCHS000122
0.157944	1	13.4904	JAX00242389
0.159573	1	13.5006	UNC134046
0.170426	1	13.5409	UNC134669
0.229793	1	13.6013	UNCHS000123
0.231634	1	13.6044	UNCHS000124
0.231634	1	13.605	UNC135474
0.246729	1	13.6339	UNCHS000125
0.246902	1	13.637	UNCHS000126
0.247576	1	13.6537	UNC_rs50672660
0.248427	1	13.6751	UNC136630
0.251043	1	13.7382	UNC137674
0.25262	1	13.7817	UNC138462
0.25262	1	13.7826	JAX00242455
0.26161	1	13.8439	UNCHS000127
0.262305	1	13.8469	UNCHS000128
0.326564	1	13.8554	JAX00242480
0.407759	1	13.8638	UNCHS000129
0.454603	1	13.8668	UNCHS000130
0.619769	1	13.8906	UNC140543
0.56272	1	13.9366	UNC141072
0.508456	1	13.9858	JAX00242504
0.495844	1	14.0278	UNC142280
0.537384	1	14.077	JAX00000824
0.627089	1	14.1349	UNC143394
0.627089	1	14.1384	JAX00242525
0.721552	1	14.1905	JAX00242530
0.730625	1	14.1966	UNC144144
0.748172	1	14.2055	JAX00000833
0.781153	1	14.2286	UNC144647
0.781153	1	14.2289	UNCHS000132
0.78171	1	14.2412	UNCHS000133
0.781894	1	14.2434	UNCHS000134
0.782446	1	14.2615	UNC145132
0.783838	1	14.2971	JAX00000840
0.785057	1	14.3342	UNC145909
0.786435	1	14.3673	UNC146540
0.786648	1	14.3737	JAX00242565
0.790139	1	14.4662	UNCHS000135
0.779157	1	14.4734	UNC148022
0.684253	1	14.5134	JAX00242583
0.62688	1	14.5408	UNC148652
0.62688	1	14.5423	JAX00000859
0.587683	1	14.5653	UNCHS000137
0.579044	1	14.5688	JAX00242592
0.570889	1	14.5754	UNCHS000138
0.563222	1	14.5793	JAX00000863
0.549326	1	14.5895	UNC149432
0.518278	1	14.6222	UNC149968
0.517031	1	14.6599	UNC150730
0.514964	1	14.7148	JAX00242613
0.513043	1	14.7481	UNCHS000141
0.513032	1	14.7511	UNCHS000142
0.513032	1	14.7534	JAX00242633
0.513428	1	14.7639	UNC152555
0.515994	1	14.8354	UNC153710
0.517576	1	14.8767	UNC154487
0.518762	1	14.9072	JAX00242671
0.518762	1	14.909	UNC155247
0.522729	1	15.0156	UNCHS000144
0.522729	1	15.0193	UNC156797
0.53401	1	15.1061	JAX00242692
0.536566	1	15.12	UNCHS000145
0.536884	1	15.1208	UNC158041
0.549074	1	15.2172	JAX00242713
0.550138	1	15.2248	UNC159456
0.555495	1	15.2671	UNC159803
0.56215	1	15.3194	UNC160312
0.567412	1	15.359	JAX00242746
0.568424	1	15.368	UNC161340
0.573885	1	15.4099	UNC162008
0.577956	1	15.439	JAX00000925
0.578155	1	15.4397	UNC162603
0.585721	1	15.4854	UNCHS000147
0.619808	1	15.4988	UNCHS000148
0.624793	1	15.4999	UNC163443
1.03215	1	15.5581	UNC164396
1.08843	1	15.5651	JAX00000935
0.978598	1	15.5794	UNCHS000149
0.957938	1	15.5823	UNCHS000150
0.958782	1	15.5901	UNC164943
0.969135	1	15.7164	UNC166915
0.969975	1	15.752	UNC167166
0.970702	1	15.7877	UNC167757
0.970958	1	15.7987	JAX00242858
0.971328	1	15.8174	JAX00242874
0.971581	1	15.832	UNCHS000152
0.972096	1	15.8575	UNC168953
0.973097	1	15.906	JAX00000960
0.973669	1	15.938	UNC170285
1.09277	1	16.0782	JAX00000972
1.1102	1	16.0998	JAX00190899
1.11086	1	16.1066	UNC172447
1.12445	1	16.1558	UNC173039
1.13028	1	16.17	UNCHS000154
1.13404	1	16.1783	UNCHS000155
1.13668	1	16.1811	UNCHS000156
1.13991	1	16.2381	UNC173980
1.1405	1	16.2477	UNC174093
1.14211	1	16.275	JAX00242967
1.14255	1	16.282	JAX00000989
1.14348	1	16.3077	UNCHS000157
1.1419	1	16.3102	JAX00242977
1.1419	1	16.3108	UNCHS000158
1.10483	1	16.3422	UNCHS000159
1.1182	1	16.3449	UNCHS000160
1.12159	1	16.3595	UNCHS000161
1.12588	1	16.4298	JAX00242989
1.12682	1	16.4426	UNCHS000163
1.12698	1	16.4464	UNCHS000164
1.12848	1	16.4683	UNC176258
1.13082	1	16.5044	UNCHS000166
1.13082	1	16.5094	JAX00001005
1.13232	1	16.5604	UNCHS000167
1.13249	1	16.5631	UNCHS000168
1.13286	1	16.5786	UNC177767
1.13621	1	16.699	UNC179038
1.28929	1	16.8914	JAX00243042
1.33242	1	16.9303	JAX00243052
1.36519	1	16.96	UNC182173
1.41711	1	17.0092	UNCHS000169
1.44366	1	17.0333	JAX00001044
1.49035	1	17.0729	UNCHS000171
1.49701	1	17.0822	UNCHS000172
1.54326	1	17.1212	UNC184484
1.60676	1	17.17	JAX00243091
1.79191	1	17.255	UNC186479
1.89151	1	17.3213	UNC187637
1.89622	1	17.3261	UNCHS000173
1.90952	1	17.3353	UNCHS000174
2.05815	1	17.4922	JAX00243158
2.0905	1	17.5373	JAX00243163
2.17194	1	17.753	JAX00001099
2.177	1	17.7913	UNC194162
2.18169	1	17.8736	UNC195750
2.18474	1	17.8923	JAX00243226
2.19875	1	17.9974	UNCHS000175
2.10345	1	18.0074	UNC197893
2.08325	1	18.1153	JAX00243265
2.02874	1	18.1582	JAX00243272
2.01721	1	18.1682	UNCHS000179
2.06095	1	18.1731	UNCHS000180
2.08672	1	18.3313	UNC203703
2.09171	1	18.3529	JAX00001144
2.11856	1	18.4846	JAX00001153
2.1196	1	18.4924	UNCHS000181
2.12015	1	18.4966	UNCHS000182
2.13413	1	18.6165	UNC207853
2.14878	1	18.6516	JAX00243358
2.1743	1	18.7114	JAX00243377
2.19608	1	18.7666	UNC209992
2.21244	1	18.7905	UNCHS000183
2.02551	1	18.7931	UNCHS000184
1.96228	1	18.8237	JAX00243409
1.92652	1	18.8577	UNCHS000185
1.91167	1	18.8602	UNCHS000186
1.98436	1	18.872	UNC211603
1.99947	1	18.9587	JAX00243419
2.00214	1	18.9761	JAX00243428
2.0028	1	18.9789	UNCHS000187
2.00309	1	18.9814	UNCHS000188
2.01152	1	19.046	UNC213909
2.0036	1	19.0568	JAX00243441
1.97708	1	19.087	JAX00243444
1.92173	1	19.1649	UNC215285
1.92237	1	19.171	UNCHS000191
1.92266	1	19.1764	JAX00243451
1.99495	1	19.3284	UNC216547
1.9966	1	19.3324	JAX00243474
2.0151	1	19.482	UNC218583
2.01513	1	19.5032	UNCHS000193
2.01513	1	19.5054	UNCHS000194
2.01512	1	19.5245	JAX00001232
2.01508	1	19.5647	UNC219849
2.01507	1	19.5771	JAX00243512
2.015	1	19.6432	JAX00243519
2.0148	1	19.7736	UNC222950
2.0147	1	19.8778	JAX00001257
2.01469	1	19.8935	UNCHS000195
2.01468	1	19.9136	UNCHS000197
2.01468	1	19.9163	UNCHS000198
2.01456	1	20.0667	UNCHS000199
2.01455	1	20.0706	UNCHS000200
2.01454	1	20.0839	UNC227355
2.01452	1	20.1187	JAX00243642
2.01447	1	20.1684	UNC228500
2.01441	1	20.2099	UNCHS000201
2.01188	1	20.2195	UNCHS000202
1.93723	1	20.3126	JAX00243681
1.83623	1	20.3812	JAX00243694
1.826	1	20.3948	UNC231492
1.82577	1	20.4107	UNC231727
1.82548	1	20.4467	UNCHS000203
1.82542	1	20.4498	UNCHS000204
1.81909	1	20.5542	JAX00243732
1.81436	1	20.6376	UNCHS000205
1.81413	1	20.6407	UNC235488
1.79134	1	20.7324	JAX00243778
1.79134	1	20.7342	UNC236681
1.79607	1	20.7752	JAX00243789
1.79855	1	20.8173	UNCHS000207
1.79881	1	20.8196	UNCHS000208
1.79925	1	20.8904	UNC239961
1.79907	1	20.9039	JAX00243838
1.7989	1	20.9156	JAX00001337
1.79839	1	20.9479	UNC241230
1.7963	1	21.0243	UNCHS000209
1.7963	1	21.0277	UNCHS000210
1.79612	1	21.0361	UNCHS000211
1.79562	1	21.0433	JAX00243875
1.76315	1	21.0648	UNC243187
1.70746	1	21.0966	JAX00243884
1.70111	1	21.0997	UNC243821
1.79019	1	21.126	UNC244201
1.79019	1	21.126	UNCHS000213
1.83913	1	21.1288	UNCHS000214
1.84242	1	21.1603	UNC244917
1.86408	1	21.1869	JAX00243904
1.86323	1	21.1941	UNC245487
1.86154	1	21.2271	UNC245840
1.83248	1	21.2617	UNC246230
1.81836	1	21.2887	UNC246837
1.77328	1	21.3338	UNCHS000216
1.75911	1	21.3473	UNC247939
1.75956	1	21.3935	UNC248435
1.75994	1	21.4358	UNCHS000217
1.75998	1	21.4375	UNC249229
1.75998	1	21.4393	UNCHS000218
1.76362	1	21.4893	UNC250092
1.76055	1	21.5249	UNC250644
1.77019	1	21.5913	UNC251384
1.76878	1	21.6193	UNCHS000219
1.75623	1	21.6226	UNCHS000220
1.69976	1	21.641	UNC252166
1.69889	1	21.6509	JAX00244011
1.69805	1	21.6572	UNC252437
1.68504	1	21.6906	UNC253175
1.65993	1	21.7293	UNC253917
1.65993	1	21.7295	UNCHS000221
1.65343	1	21.7336	UNCHS000222
1.65282	1	21.7347	JAX00244057
1.64036	1	21.7568	UNC254389
1.63386	1	21.7927	UNC254822
1.62719	1	21.8036	UNCHS000223
1.62592	1	21.8068	UNCHS000224
2.02998	1	21.8222	UNC255369
2.02251	1	21.8465	JAX00244072
2.0198	1	21.8523	UNC255790
2.00731	1	21.8911	UNC256362
1.94805	1	21.9166	UNCHS000225
1.88365	1	21.9194	UNC256701
1.88365	1	21.9198	UNCHS000226
1.88459	1	21.9282	JAX00244082
1.87259	1	21.9545	UNC257250
1.8392	1	21.9919	UNC257864
1.83225	1	22.0036	JAX00001417
1.82965	1	22.0195	UNC258238
1.85655	1	22.0502	UNC258775
1.85511	1	22.0516	JAX00244102
1.82559	1	22.0638	UNCHS000228
1.37137	1	22.0873	UNC259179
1.34334	1	22.0922	UNCHS000229
0.827217	1	22.1046	UNC259406
0.918066	1	22.1839	UNC260263
0.962337	1	22.1969	UNCHS000231
0.974853	1	22.2012	UNCHS000232
0.955075	1	22.2498	UNC261003
0.953469	1	22.29	UNC261713
0.953469	1	22.2904	JAX00001439
0.953004	1	22.3093	JAX00001441
0.953004	1	22.3093	UNC262158
0.953674	1	22.3672	JAX00244154
0.953674	1	22.3672	UNC263171
0.954472	1	22.3721	UNCHS000234
1.0427	1	22.4005	UNC263810
1.04972	1	22.4288	JAX00244173
1.05063	1	22.4314	UNC264385
1.05169	1	22.4684	UNC264416
1.05169	1	22.4684	UNCHS000235
1.01077	1	22.4721	UNCHS000236
0.991901	1	22.5303	UNC265227
0.989054	1	22.5445	JAX00001455
0.984073	1	22.5732	JAX00244192
0.983001	1	22.5789	JAX00244193
0.982611	1	22.6039	UNC266348
0.971744	1	22.6343	UNC266725
0.971893	1	22.6402	UNCHS000237
0.972016	1	22.6426	UNCHS000238
0.972056	1	22.6612	UNC267257
0.972046	1	22.6642	JAX00001464
0.972071	1	22.674	JAX00244210
0.972269	1	22.7144	UNC268149
0.972229	1	22.7399	JAX00001471
0.972215	1	22.761	UNC268995
0.972323	1	22.7964	UNC269692
0.975043	1	22.8094	UNC269899
1.10532	1	22.8438	UNC270452
1.10532	1	22.8438	UNCHS000239
1.09899	1	22.8467	UNCHS000240
0.971453	1	22.8926	UNC271085
0.972047	1	22.9228	UNC271472
0.976615	1	22.9429	JAX00244274
0.977211	1	22.9454	UNCHS000241
0.977749	1	22.9481	UNCHS000242
0.979907	1	22.9578	UNC271981
0.987665	1	22.991	UNC272451
0.83946	1	23.003	UNCHS000243
0.316386	1	23.0467	UNCHS000245
0.304634	1	23.054	UNCHS000246
0.294962	1	23.0741	JAX00001495
0.294738	1	23.0745	UNC273653
0.280873	1	23.1107	UNCHS000247
0.280873	1	23.1108	JAX00001497
0.279689	1	23.113	UNCHS000248
0.283427	1	23.1142	UNC274279
0.277826	1	23.1314	UNCHS000249
0.276757	1	23.1347	UNCHS000250
0.273457	1	23.1521	UNC274811
0.271948	1	23.1733	JAX00244301
0.271204	1	23.1832	UNC275165
0.268402	1	23.2263	UNC275738
0.267413	1	23.2431	UNC275951
0.269959	1	23.2862	UNC276290
0.268549	1	23.3088	UNC276402
0.266272	1	23.3343	JAX00244336
0.26513	1	23.3472	UNCHS000252
0.262655	1	23.3748	UNCHS000253
0.262522	1	23.3776	UNCHS000254
0.26239	1	23.3794	UNC277576
0.261723	1	23.3905	JAX00244348
0.260146	1	23.4176	UNC278071
0.258388	1	23.449	UNC278457
0.256909	1	23.4781	UNC278894
0.256801	1	23.4798	UNCHS000255
0.263162	1	23.4849	UNCHS000256
0.261286	1	23.5165	UNC279507
0.261286	1	23.5177	UNCHS000258
0.259431	1	23.5484	UNC280005
0.259309	1	23.5506	JAX00001531
0.257858	1	23.5768	UNC280284
0.255934	1	23.6119	UNC280863
0.254637	1	23.6357	JAX00244392
0.25394	1	23.6494	JAX00244394
0.253824	1	23.6508	UNC281272
0.252561	1	23.6759	UNC281641
0.249661	1	23.7315	JAX00244426
0.2489	1	23.7475	UNCHS000259
0.248792	1	23.7496	UNCHS000260
0.248366	1	23.7585	UNC282861
0.247414	1	23.7777	UNC283190
0.245747	1	23.8128	UNC283804
0.245337	1	23.8215	JAX00244439
0.244727	1	23.8334	UNC284199
0.244626	1	23.8352	JAX00244449
0.244324	1	23.8422	UNCHS000261
0.244022	1	23.8497	UNCHS000262
0.242825	1	23.8763	UNC284694
0.241746	1	23.8996	UNC284897
0.240108	1	23.9359	UNC285476
0.23784	1	23.9877	JAX00244476
0.236922	1	24.0093	UNC287101
0.235749	1	24.0395	JAX00244489
0.235567	1	24.0421	UNC287500
0.233971	1	24.0828	UNCHS000263
0.233884	1	24.0848	JAX00244505
0.233797	1	24.0858	UNCHS000264
0.233279	1	24.0983	JAX00001572
0.233096	1	24.1031	UNCHS000265
0.233005	1	24.1061	UNCHS000266
0.232922	1	24.1083	UNC288334
0.233292	1	24.1392	UNC288956
0.473915	1	24.1685	UNC289411
0.965899	1	24.2067	UNC289995
1.20771	1	24.2341	UNCHS000267
1.22007	1	24.2363	UNCHS000268
1.23188	1	24.2384	UNC290518
1.35948	1	24.2728	UNC291039
1.40776	1	24.3052	UNC291812
1.41505	1	24.3194	JAX00244590
1.41402	1	24.3354	UNC292291
1.41099	1	24.3565	JAX00244609
1.7451	1	24.3619	UNC292653
1.98959	1	24.4045	UNC293247
2.17897	1	24.4353	UNC293808
2.23197	1	24.4505	UNCHS000269
2.23877	1	24.4527	UNCHS000270
2.30572	1	24.4801	JAX00244636
2.3053	1	24.5096	UNC295267
2.30526	1	24.513	JAX00191070
2.30511	1	24.5212	UNC295523
2.30499	1	24.5231	JAX00244653
2.30474	1	24.5274	UNCHS000271
2.30237	1	24.568	UNC296454
2.29963	1	24.619	UNCHS000273
2.2995	1	24.6219	UNCHS000274
2.29882	1	24.6339	UNC297679
2.2969	1	24.6642	UNC298040
2.29591	1	24.6824	UNC298468
2.29579	1	24.6836	JAX00244670
2.29528	1	24.6935	UNCHS000276
2.29476	1	24.7005	UNC298792
2.29265	1	24.7353	UNC299362
2.29252	1	24.7381	JAX00244680
2.28902	1	24.7959	UNC300259
2.28793	1	24.8132	UNC300429
2.28433	1	24.8451	UNC300940
2.27855	1	24.881	UNC301459
2.2748	1	24.9152	UNC302007
2.29339	1	24.9505	UNC302619
2.32169	1	25.0082	UNC303258
2.32001	1	25.0301	UNC303470
2.32227	1	25.0438	JAX00244772
2.33147	1	25.1039	UNCHS000277
2.3313	1	25.1068	UNCHS000278
2.33096	1	25.1102	UNC304526
2.32823	1	25.1453	UNC304770
2.32805	1	25.1463	JAX00244787
2.32599	1	25.1738	UNC305044
2.32384	1	25.2004	UNC305368
2.3214	1	25.2349	UNC305681
2.32107	1	25.2373	UNCHS000279
2.32079	1	25.2414	UNCHS000280
2.31427	1	25.2849	UNC306419
2.3211	1	25.3026	UNC306690
2.31538	1	25.351	UNC307271
2.31439	1	25.3635	JAX00001667
2.31369	1	25.3736	UNC307551
2.3129	1	25.3835	UNCHS000281
2.31225	1	25.3875	UNCHS000282
2.30491	1	25.4008	UNC307742
2.27347	1	25.4657	UNCHS000283
2.26952	1	25.4747	UNC308448
2.27217	1	25.4857	JAX00244856
2.26827	1	25.51	UNC309005
2.25346	1	25.5186	UNCHS000285
2.10028	1	25.5268	UNCHS000286
2.09824	1	25.5299	UNC309235
1.20182	1	25.5364	UNCHS000290
1.19705	1	25.5429	UNCHS000291
1.19547	1	25.5453	UNCHS000292
1.17647	1	25.5712	UNC309730
1.12048	1	25.642	UNC310436
1.09125	1	25.651	JAX00244892
1.06027	1	25.6605	UNC310673
1.20154	1	25.701	UNC311195
1.21617	1	25.7397	UNC312117
1.36914	1	25.7821	UNC312831
1.38138	1	25.807	UNC313243
1.3676	1	25.8277	UNC313543
1.36764	1	25.8627	UNCHS000293
1.3676	1	25.882	JAX00244974
1.36762	1	25.9197	JAX00244982
1.36802	1	25.9409	UNC315252
1.36824	1	25.9542	UNCHS000295
1.55478	1	26.0288	UNC316811
1.55439	1	26.0473	UNC317129
1.3802	1	26.0878	UNC317647
1.38031	1	26.1134	UNC318124
1.38123	1	26.1572	UNC318619
1.38123	1	26.1596	JAX00245029
1.38126	1	26.1831	UNC319005
1.38099	1	26.2142	JAX00245032
1.38076	1	26.2461	UNCHS000297
1.38097	1	26.308	UNC321690
1.38112	1	26.3587	UNC322195
1.38119	1	26.3869	UNCHS000299
1.38119	1	26.3895	UNCHS000300
1.37839	1	26.4102	JAX00245063
2.05344	1	26.4551	UNC323488
2.16515	1	26.4663	JAX00245068
2.50554	1	26.5119	UNCHS000301
2.50557	1	26.5195	JAX00245075
2.50633	1	26.5837	ICR002
2.50641	1	26.6949	UNC327331
2.50641	1	26.7005	JAX00245113
2.50786	1	26.7217	JAX00245114
2.50781	1	26.7534	JAX00245123
2.50079	1	26.8588	ICR4005
2.50563	1	26.9134	UNCHS000303
2.50563	1	26.9141	JAX00001782
2.50563	1	26.9149	JAX00001783
2.50563	1	26.9149	UNC330819
2.50563	1	26.9177	UNCHS000304
2.50563	1	26.9555	ICR006
2.50562	1	27.0354	ICR2001
2.50562	1	27.0354	ICR4007
2.50556	1	27.0681	JAX00245153
2.50556	1	27.0725	JAX00245154
2.50552	1	27.0923	UNC333485
2.5052	1	27.2358	JAX00245170
2.50519	1	27.251	UNCHS000305
2.50519	1	27.2534	UNCHS000306
2.49887	1	27.3063	ICR010
2.49746	1	27.3096	ICR4010
2.49594	1	27.3241	JAX00245183
2.49141	1	27.3648	UNC337071
2.48277	1	27.4387	JAX00001821
2.47561	1	27.495	ICR011
2.46764	1	27.5544	JAX00245205
2.46748	1	27.569	UNC339202
2.46763	1	27.582	ICR4012
2.4687	1	27.6698	ICR013
2.4687	1	27.6738	UNC340151
2.46896	1	27.723	UNCHS000309
2.46918	1	27.7548	UNCHS000311
2.46918	1	27.7616	ICR014
2.46918	1	27.7618	ICR4014
2.4933	1	27.7666	UNCHS000312
2.49355	1	27.819	JAX00245237
2.49407	1	27.8862	JAX00001856
2.4955	1	28	JAX00001865
2.49565	1	28.0216	UNCHS000313
2.49569	1	28.0259	UNCHS000314
2.50386	1	28.0367	UNCHS000316
2.5436	1	28.0855	UNCHS000317
2.5474	1	28.0893	UNCHS000318
2.5474	1	28.0896	UNCHS000319
2.55118	1	28.0927	UNCHS000320
2.6147	1	28.1799	UNCHS000321
2.61789	1	28.1851	UNCHS000322
2.643	1	28.2261	UNCHS000324
2.67008	1	28.2745	UNC346097
2.73033	1	28.4356	UNC347566
2.74357	1	28.5022	UNCHS000325
2.74649	1	28.5253	ICR021
2.74918	1	28.5599	JAX00001906
2.76401	1	28.6133	UNC349593
2.76872	1	28.7615	JAX00001921
2.7471	1	28.873	ICR025
2.74261	1	28.8846	UNC352920
2.73133	1	28.9703	ICR026
2.73133	1	28.9703	ICR4026
2.72507	1	29.0017	JAX00001940
2.72516	1	29.0163	UNCHS000327
2.72959	1	29.0285	JAX00245379
2.73756	1	29.0554	ICR027
2.74244	1	29.0682	JAX00001945
2.74572	1	29.0766	UNCHS000329
2.74572	1	29.0784	UNC355453
2.74572	1	29.0795	UNCHS000330
2.74631	1	29.0885	UNCHS000332
2.74898	1	29.1332	ICR028
2.74957	1	29.1409	JAX00245388
2.7548	1	29.221	ICR029
2.7553	1	29.23	UNCHS000333
2.7647	1	29.2978	JAX00001962
2.76602	1	29.3073	ICR030
2.76863	1	29.3954	JAX00001969
2.77109	1	29.4926	ICR031
2.77219	1	29.5625	JAX00001981
2.77278	1	29.5777	UNC361622
2.77298	1	29.5883	ICR2002
2.77298	1	29.5883	ICR4032
2.77501	1	29.6881	JAX00245451
2.77501	1	29.6881	JAX00245451r
2.77175	1	29.7794	UNCHS000335
2.77146	1	29.7869	UNC363662
2.76608	1	29.8239	JAX00245470
2.75809	1	29.8881	JAX00245481
3.32874	1	29.9828	UNCHS000337
3.32874	1	29.9857	UNCHS000338
3.32874	1	29.9879	UNCHS000340
3.28982	1	30.0096	UNC365663
3.26879	1	30.0349	JAX00245493
3.26879	1	30.0353	ICR037
3.27521	1	30.0779	UNCHS000341
3.27521	1	30.0833	UNCHS000342
3.24536	1	30.1265	JAX00002024
3.24536	1	30.1308	ICR038
3.1943	1	30.1779	UNCHS000343
3.1943	1	30.1806	UNCHS000344
2.78539	1	30.3419	UNC368438
2.76948	1	30.4238	UNC369354
2.94862	1	30.6321	UNCHS000345
2.94862	1	30.6346	UNCHS000346
2.94902	1	30.6585	UNC371742
2.94956	1	30.6987	UNCHS000347
2.94956	1	30.7018	UNCHS000348
2.8259	1	30.7105	JAX00002067
2.84531	1	30.7156	UNC371950
2.85467	1	30.7534	JAX00191210
2.85467	1	30.7583	UNC372374
2.85599	1	30.8017	UNC372930
2.85626	1	30.8135	UNCHS000349
2.85626	1	30.8159	UNCHS000350
2.85066	1	30.8386	UNCHS000351
2.84062	1	30.8456	UNC373330
2.84062	1	30.8456	UNCHS000352
2.84062	1	30.8488	UNCHS000353
2.85565	1	30.8512	UNCHS000354
2.85593	1	30.86	UNCHS000356
2.85728	1	30.915	UNC374016
2.86382	1	31.02	UNC374674
2.86463	1	31.0316	UNCHS000357
2.86491	1	31.0355	UNCHS000358
2.86585	1	31.0475	JAX00002092
2.99435	1	31.0583	JAX00245639
2.99435	1	31.0589	UNC375193
2.99435	1	31.0596	UNCHS000359
3.02266	1	31.0627	UNCHS000360
3.11249	1	31.0852	JAX00245647
3.20839	1	31.1034	UNC375681
3.2796	1	31.1347	JAX00245661
3.30118	1	31.1537	UNC376451
3.06678	1	31.2134	JAX00245678
3.02509	1	31.2278	UNC377508
2.75265	1	31.331	UNC378383
2.63906	1	31.3728	UNC378818
2.55477	1	31.4038	UNCHS000361
2.53817	1	31.4077	UNC379113
2.53817	1	31.4077	UNCHS000362
2.4177	1	31.4511	UNC379621
2.14716	1	31.5592	UNC380599
2.09826	1	31.579	UNC380748
2.10118	1	31.6637	UNCHS000364
2.10121	1	31.6691	JAX00002140
2.22074	1	31.7148	JAX00245728
1.90834	1	31.7283	UNC382234
1.91193	1	31.7676	UNC382696
1.91578	1	31.8048	UNCHS000365
1.91643	1	31.8088	UNCHS000366
1.91812	1	31.8285	UNC383081
1.92095	1	31.8574	UNC383274
1.92364	1	31.8846	UNC383727
1.95512	1	31.9939	UNCHS000367
1.95593	1	31.9962	UNCHS000368
1.97122	1	32.0409	JAX00245751
1.98297	1	32.0781	UNCHS000369
1.98357	1	32.0803	UNCHS000370
1.98004	1	32.0822	UNC385417
1.96893	1	32.0887	UNCHS000371
1.94859	1	32.1089	UNCHS000374
1.93757	1	32.1123	UNC385804
2.00062	1	32.1671	UNC386035
1.92474	1	32.1956	UNC386248
1.93807	1	32.2388	UNCHS000375
1.92893	1	32.2445	UNCHS000376
1.91961	1	32.2534	UNC387018
1.87258	1	32.2962	JAX00245787
1.87538	1	32.3101	UNCHS000377
1.89344	1	32.3438	UNC388491
1.89344	1	32.3438	UNCHS000379
1.87923	1	32.3468	UNCHS000380
1.87636	1	32.3983	UNC389166
1.87688	1	32.4085	JAX00245815
1.87815	1	32.4188	UNC389352
1.95576	1	32.468	UNC389737
1.98092	1	32.527	JAX00245836
1.98092	1	32.527	JAX00245836r
2.00453	1	32.5646	UNC390703
2.06535	1	32.648	UNC391961
1.92592	1	32.7296	UNC392954
1.92862	1	32.7419	UNCHS000381
1.90848	1	32.8287	UNC394473
1.89671	1	32.8582	JAX00245906
1.92102	1	32.8618	JAX00245909
1.92112	1	32.8642	UNC394961
1.91138	1	32.8663	UNCHS000383
1.72633	1	32.8691	UNCHS000384
1.51496	1	32.9397	UNCHS000386
1.52997	1	32.9708	UNC396545
1.52796	1	32.9888	JAX00002239
1.52683	1	32.9956	UNC396884
1.52969	1	33.0324	UNC397206
1.53109	1	33.0584	JAX00245970
1.53424	1	33.1329	UNC398516
1.54728	1	33.1739	JAX00002252
1.54728	1	33.1743	UNC399108
1.54626	1	33.2597	UNC400200
1.54665	1	33.2707	JAX00246022
1.55059	1	33.3652	UNCHS000387
1.55069	1	33.3683	UNCHS000388
1.5508	1	33.3717	UNC401821
1.55145	1	33.3923	UNC402209
1.55274	1	33.4287	JAX00246070
1.55339	1	33.4472	UNC402814
1.5552	1	33.4993	UNC403880
1.5558	1	33.5425	UNC404611
1.5558	1	33.5438	UNCHS000389
1.55589	1	33.5477	UNCHS000390
1.55629	1	33.5783	UNC405147
1.55637	1	33.5848	UNCHS000391
1.55639	1	33.5874	UNCHS000392
1.55572	1	33.6092	UNCHS000393
1.52225	1	33.6143	UNCHS000394
1.52273	1	33.6308	UNC405774
1.55668	1	33.6493	UNC406061
1.55795	1	33.6974	UNC406743
1.55842	1	33.7314	UNC407455
1.55854	1	33.7401	JAX00246131
1.55858	1	33.7457	UNC407727
1.55883	1	33.7625	UNC408010
1.55883	1	33.7638	UNCHS000395
1.55892	1	33.7681	UNCHS000396
1.55896	1	33.7727	UNCHS000397
1.55925	1	33.7947	UNC408340
1.55954	1	33.8152	UNC408563
1.5597	1	33.8275	UNC408807
1.55975	1	33.8306	UNCHS000399
1.56017	1	33.861	UNC409387
1.56026	1	33.8677	UNC409541
1.56067	1	33.8912	UNC410159
1.56065	1	33.8994	JAX00246170
1.56065	1	33.9023	UNC410424
1.56093	1	33.9269	UNC410901
1.53386	1	33.9409	UNC411215
1.51842	1	33.9474	JAX00246189
1.51854	1	33.9534	UNC411472
1.62847	1	33.9669	UNC411848
1.71327	1	33.9884	UNC412410
1.73823	1	34.0011	UNC412688
1.76605	1	34.0206	UNC412921
1.79697	1	34.0417	UNC413286
1.79588	1	34.0468	UNC413360
1.79619	1	34.062	UNC413634
1.79682	1	34.085	UNC413954
1.79729	1	34.1035	UNC414357
1.79753	1	34.1137	UNC414561
1.79784	1	34.1267	UNC414867
1.79832	1	34.1455	UNCHS000404
1.79839	1	34.1472	UNC415288
1.79879	1	34.163	UNC415620
1.79918	1	34.1786	UNC416008
1.79972	1	34.1997	UNC416328
1.80005	1	34.2126	UNCHS000405
1.80013	1	34.2149	UNC416643
1.80013	1	34.215	UNCHS000406
1.80035	1	34.2258	UNC416870
1.80199	1	34.2647	UNC417558
1.80364	1	34.2973	UNC418172
1.80436	1	34.3118	UNC418392
1.805	1	34.3248	UNC418645
1.86841	1	34.3473	UNC419202
2.01347	1	34.3946	UNC420009
2.0321	1	34.4065	UNC420225
2.06169	1	34.4284	UNC420525
2.06817	1	34.4344	UNC420638
2.07069	1	34.4588	UNC421161
2.0533	1	34.4757	UNC421398
1.76039	1	34.4871	UNC421584
1.21249	1	34.5134	JAX00002354
0.771753	1	34.5424	JAX00246362
0.799232	1	34.5525	UNC422528
0.799232	1	34.5528	JAX00246365
0.813813	1	34.5752	JAX00246378
0.812391	1	34.5926	UNCHS000409
0.811994	1	34.5978	UNC423396
0.811994	1	34.5978	UNCHS000410
0.811975	1	34.6236	UNC423980
0.811967	1	34.6267	JAX00246388
0.811748	1	34.6792	UNC425112
0.811596	1	34.7063	UNC425729
0.813406	1	34.759	UNC426583
0.701323	1	34.8156	UNC427689
0.699849	1	34.8265	JAX00246465
0.69952	1	34.8286	JAX00246468
0.69952	1	34.8287	JAX00002377
0.697863	1	34.8412	UNCHS000412
0.682776	1	34.9513	UNC429302
0.680431	1	34.9817	JAX00246508
0.680232	1	34.9838	UNC429913
0.680699	1	35.0353	UNC430594
0.680842	1	35.0496	UNCHS000413
0.680832	1	35.0527	UNCHS000414
0.682886	1	35.1105	JAX00246557
0.691809	1	35.1225	UNC432097
0.469863	1	35.153	UNC432749
0.327847	1	35.1795	UNCHS000415
0.294542	1	35.1905	UNC433296
0.29452	1	35.1915	UNCHS000417
0.294126	1	35.194	UNCHS000418
0.293717	1	35.2304	UNCHS000419
0.293701	1	35.2337	UNCHS000420
0.293813	1	35.2366	JAX00002406
0.293813	1	35.2366	UNC433872
0.307775	1	35.2637	UNCHS000421
0.443335	1	35.3005	UNC434983
0.495027	1	35.3051	UNCHS000423
0.496405	1	35.3056	UNCHS000425
0.365302	1	35.3105	UNCHS000426
0.36315	1	35.3148	UNCHS000427
0.560708	1	35.3315	UNCHS000429
0.590789	1	35.3796	UNC436468
1.25051	1	35.4654	UNC438077
1.33259	1	35.526	UNC438854
1.35499	1	35.5712	UNCHS000431
1.35486	1	35.5809	UNCHS000432
1.35446	1	35.604	UNCHS000433
1.35437	1	35.6063	UNCHS000434
1.35428	1	35.6129	UNC440036
1.35399	1	35.6266	UNCHS000435
1.35389	1	35.6295	UNCHS000436
1.35371	1	35.6378	UNC440633
1.33691	1	35.6525	JAX00246703
0.989432	1	35.7117	UNC441788
0.7338	1	35.7211	UNCHS000437
0.679109	1	35.724	UNCHS000438
0.679701	1	35.7279	UNCHS000439
0.680026	1	35.7303	UNCHS000440
0.681234	1	35.7378	UNC442185
0.684742	1	35.7594	UNCHS000442
0.68146	1	35.8054	UNC443247
0.682351	1	35.8195	UNC443490
0.68426	1	35.8519	JAX00246762
0.666827	1	35.879	JAX00002454
0.667172	1	35.9012	UNC444874
0.66775	1	35.9303	UNC445460
0.667997	1	35.9527	UNC445897
0.667776	1	36.0073	JAX00246839
0.667719	1	36.0152	UNC446936
0.667375	1	36.0635	UNC447572
0.667332	1	36.0775	JAX00002469
0.667264	1	36.1059	UNC448278
0.667172	1	36.1409	JAX00246898
0.667148	1	36.1493	UNC449157
0.666592	1	36.221	UNCHS000443
0.666561	1	36.2236	UNCHS000444
0.663531	1	36.2419	UNC450817
0.54293	1	36.3288	UNC452094
0.537789	1	36.3421	UNCHS000445
0.537667	1	36.3447	UNCHS000446
0.535286	1	36.4029	UNCHS000447
0.535168	1	36.406	UNCHS000448
0.535048	1	36.4087	UNC453140
0.534698	1	36.4162	UNCHS000449
0.534579	1	36.4194	UNCHS000450
0.534579	1	36.4211	JAX00247018
0.530882	1	36.4391	UNCHS000451
0.530355	1	36.4424	UNCHS000452
0.525785	1	36.4679	UNC453980
0.543196	1	36.488	UNCHS000454
0.544993	1	36.5006	UNC454349
1.97419	1	36.5657	UNC455081
1.99562	1	36.5764	UNCHS000455
1.99958	1	36.5795	UNCHS000456
2.01373	1	36.5907	UNC455417
2.033	1	36.6063	JAX00247063
2.04925	1	36.6215	UNC455695
2.04925	1	36.6226	UNCHS000457
2.06691	1	36.6488	UNCHS000460
2.06567	1	36.68	UNC456277
2.01922	1	36.7143	JAX00002519
1.99154	1	36.7259	UNC457059
0.780288	1	36.7832	UNC458188
0.778607	1	36.8117	JAX00002525
0.778166	1	36.8128	UNC458623
0.777238	1	36.8281	UNCHS000461
0.774085	1	36.86	JAX00002531
0.771484	1	36.8858	UNCHS000463
0.771484	1	36.8861	UNCHS000465
0.771484	1	36.8882	UNCHS000464
0.76932	1	36.9032	UNCHS000467
0.765234	1	36.9423	UNC460218
0.758591	1	36.9946	UNC460838
0.755896	1	37.0166	JAX00247202
0.754187	1	37.0306	JAX00247209
0.754187	1	37.0309	JAX00247210
0.748451	1	37.0441	JAX00247218
0.73087	1	37.0882	UNC462268
0.721483	1	37.111	UNCHS000469
0.713746	1	37.1174	UNCHS000470
0.380405	1	37.2129	JAX00247266
0.380304	1	37.232	UNCHS000471
0.380293	1	37.2344	UNCHS000472
0.380014	1	37.2701	UNC465365
0.379796	1	37.3016	JAX00247292
0.379768	1	37.3046	UNCHS000475
0.379746	1	37.3076	UNCHS000476
0.379715	1	37.3126	UNC465785
0.379541	1	37.34	UNCHS000477
0.379517	1	37.3444	UNCHS000478
0.379494	1	37.3477	UNCHS000479
0.380078	1	37.3534	UNCHS000481
0.379274	1	37.3569	UNC466142
0.379267	1	37.3588	UNCHS000482
0.379237	1	37.3651	UNCHS000483
0.379224	1	37.3679	UNCHS000484
0.379246	1	37.3853	UNCHS000485
0.379246	1	37.3853	UNCHS000487
0.37925	1	37.3882	UNCHS000486
0.379253	1	37.3904	UNCHS000488
0.379262	1	37.3962	UNCHS000489
0.379316	1	37.4018	UNCHS000490
0.379326	1	37.4045	UNC466554
0.420066	1	37.429	UNC466794
0.473028	1	37.4453	UNCHS000491
0.513984	1	37.4549	UNCHS000493
0.616226	1	37.4717	UNC467207
0.654277	1	37.4773	JAX00247348
0.816993	1	37.5048	UNC467761
0.814847	1	37.5255	UNC468109
0.813019	1	37.5467	UNC468308
0.811974	1	37.5579	JAX00002582
0.814274	1	37.5615	UNC468545
0.760936	1	37.5827	JAX00247383
0.761267	1	37.5939	UNC469015
0.761925	1	37.6153	UNCHS000495
0.767284	1	37.6156	UNC469219
0.780353	1	37.6181	UNCHS000496
0.780471	1	37.6392	UNC469448
0.773808	1	37.6528	UNC469748
0.765904	1	37.6706	UNCHS000497
0.762502	1	37.6791	UNC470039
0.762502	1	37.6792	UNCHS000498
0.752815	1	37.7067	JAX00247420
0.751874	1	37.7102	JAX00247421
0.751659	1	37.7107	UNC470398
0.746502	1	37.7351	UNC470578
0.743935	1	37.7544	UNC470729
0.743597	1	37.8006	UNC470914
0.743503	1	37.82	UNC471090
0.743446	1	37.8441	UNC471327
0.743439	1	37.8461	UNCHS000499
0.743454	1	37.8523	UNCHS000500
0.745759	1	37.8826	UNC471746
0.748099	1	37.907	UNC472065
0.748085	1	37.9075	JAX00002608
0.747972	1	37.9221	UNC472154
0.747916	1	37.946	UNC472399
0.747905	1	37.9625	UNC472554
0.747919	1	37.9937	UNC472726
0.747773	1	38.007	UNC472864
0.747773	1	38.007	UNCHS000501
0.744475	1	38.0427	UNC473155
0.743248	1	38.0639	UNC473267
0.741728	1	38.0871	UNC473434
0.741012	1	38.0976	UNCHS000504
0.74806	1	38.1113	UNC473598
0.748075	1	38.1167	UNCHS000505
0.748173	1	38.1533	UNC474004
0.748185	1	38.1576	JAX00191379
0.748341	1	38.1811	UNC474350
0.748399	1	38.2053	UNC474632
0.74848	1	38.2188	UNCHS000507
0.755322	1	38.2221	UNCHS000509
0.755322	1	38.2224	UNCHS000508
0.763573	1	38.2256	UNCHS000510
0.760571	1	38.2626	JAX00247505
0.755301	1	38.3111	UNCHS000511
0.75502	1	38.314	UNCHS000512
0.750323	1	38.3472	UNC476660
0.74743	1	38.3661	UNC477018
0.743139	1	38.3918	UNC477390
0.738122	1	38.4201	UNCHS000513
0.738122	1	38.4209	UNC477777
0.73294	1	38.4279	UNCHS000514
0.726939	1	38.436	JAX00247565
0.723146	1	38.4413	UNC478124
1.09422	1	38.4634	UNCHS000515
1.09512	1	38.4668	UNCHS000516
1.09512	1	38.4671	JAX00191390
1.0957	1	38.4687	UNC478568
1.09835	1	38.4798	UNC478743
1.10722	1	38.5093	UNC479354
1.11344	1	38.5281	UNC479707
1.11389	1	38.5306	JAX00247595
1.12022	1	38.5603	JAX00247605
1.12068	1	38.5626	UNC480235
1.12686	1	38.6045	UNC480797
1.13548	1	38.6239	UNC481045
1.15309	1	38.6533	UNC481370
1.16447	1	38.6705	JAX00247624
1.16519	1	38.6714	JAX00002664
1.1703	1	38.6789	UNCHS000517
1.1725	1	38.6814	UNCHS000518
1.18205	1	38.7018	UNC482006
1.18242	1	38.7203	UNC482255
1.18294	1	38.7457	UNC482602
1.18358	1	38.776	UNCHS000519
1.18365	1	38.7797	UNCHS000520
1.22255	1	38.7931	UNC483273
1.22334	1	38.8186	UNC483623
1.22442	1	38.8624	UNC484527
1.20963	1	38.8901	UNC484960
1.22193	1	38.9125	UNC485336
1.21417	1	38.9301	UNCHS000522
1.21268	1	38.9361	UNC485895
1.21222	1	38.9638	UNC486310
1.21504	1	38.9801	UNC486654
1.22037	1	39.0147	UNC487441
1.22268	1	39.0208	UNCHS000523
1.23825	1	39.022	UNC487589
1.2546	1	39.0237	UNCHS000524
1.23048	1	39.054	UNC488354
1.23054	1	39.0703	UNC488654
1.23054	1	39.0731	UNCHS000525
1.23054	1	39.0757	UNCHS000526
1.22933	1	39.1043	JAX00247813
1.22922	1	39.1182	UNC489248
1.23253	1	39.1412	UNC489481
1.25523	1	39.1539	UNCHS000527
1.25819	1	39.1562	UNCHS000528
1.2528	1	39.1715	UNC489921
1.25259	1	39.195	UNC490250
1.19473	1	39.2184	UNC490585
1.15379	1	39.2295	UNCHS000529
1.14157	1	39.2321	UNCHS000530
1.13948	1	39.2324	UNC490855
1.07592	1	39.2438	JAX00002707
0.941469	1	39.2615	UNC491278
0.941469	1	39.2615	UNCHS000531
0.917385	1	39.2644	UNCHS000532
0.817557	1	39.2745	UNCHS000534
0.516885	1	39.306	UNC491954
0.536954	1	39.3341	UNC492314
0.53727	1	39.343	UNCHS000536
0.537231	1	39.3489	JAX00247902
0.536435	1	39.3626	UNC492646
0.538159	1	39.3811	UNC492821
0.541612	1	39.3969	UNC493060
0.544323	1	39.4179	JAX00247915
0.515503	1	39.4455	UNC493884
0.425496	1	39.4787	UNC494410
0.425355	1	39.4855	UNCHS000537
0.425883	1	39.4889	UNCHS000538
0.441002	1	39.4957	UNC494697
0.521203	1	39.539	UNCHS000539
0.526035	1	39.5421	UNCHS000540
0.568238	1	39.5589	UNC495553
0.57303	1	39.5616	UNCHS000542
0.573014	1	39.5682	JAX00247953
0.573014	1	39.5683	JAX00247954
0.573028	1	39.5707	UNCHS000543
0.573093	1	39.5758	UNCHS000544
0.573093	1	39.5773	UNC495671
0.573612	1	39.6071	UNC496279
0.573642	1	39.6098	UNC496336
0.592926	1	39.6331	UNC496797
0.590436	1	39.6518	UNCHS000547
0.588777	1	39.6633	UNC497379
0.587675	1	39.6709	JAX00247978
0.585712	1	39.6841	UNCHS000549
0.585433	1	39.6864	UNCHS000550
0.585398	1	39.7302	UNC498491
0.585398	1	39.7324	JAX00247992
0.585389	1	39.7848	UNC499505
0.585388	1	39.8218	UNC500236
0.585388	1	39.8458	UNC500690
0.585388	1	39.8692	UNC500979
0.585388	1	39.8779	UNCHS000551
0.585388	1	39.8802	UNCHS000552
0.585381	1	39.8889	UNCHS000553
0.585386	1	39.8918	UNCHS000554
0.585388	1	39.8988	UNC501434
0.585388	1	39.9241	UNC501856
0.585388	1	39.9323	JAX00248050
0.585385	1	39.9363	UNC502074
0.585385	1	39.9365	UNCHS000555
0.585379	1	39.9396	UNCHS000556
0.582636	1	39.9498	UNC502226
0.580364	1	39.959	JAX00248072
0.580099	1	39.9597	UNCHS000558
0.580099	1	39.9597	JAX00002762
0.579383	1	39.9628	UNC502453
0.577651	1	39.9734	UNCHS000559
0.577291	1	39.9764	UNCHS000560
0.700951	1	39.9816	UNC502670
0.706412	1	39.9833	UNCHS000561
0.725423	1	39.9859	UNCHS000562
0.775043	1	39.9949	UNC502861
0.776781	1	40.0047	UNC502964
0.778179	1	40.013	UNC503061
0.901159	1	40.0311	UNC503321
0.853107	1	40.0406	UNC503417
0.846582	1	40.0417	JAX00248113
0.733514	1	40.0578	UNC503702
0.670291	1	40.0723	UNC503938
0.737027	1	40.0861	UNC504151
0.770475	1	40.0983	UNC504343
0.7855	1	40.1086	UNC504450
0.795914	1	40.1092	UNCHS000563
0.474464	1	40.1221	UNC504677
0.548113	1	40.1378	UNC504993
0.547994	1	40.1549	UNC505220
0.548009	1	40.159	UNC505341
0.548066	1	40.1622	JAX00248152
0.548259	1	40.1734	UNC505646
0.548499	1	40.1864	UNC505877
0.553163	1	40.2038	UNC506099
0.557124	1	40.2172	UNC506203
0.559971	1	40.2272	UNC506368
0.565136	1	40.2434	UNC506607
0.859532	1	40.2527	UNCHS000565
0.859897	1	40.2559	UNCHS000566
0.862693	1	40.2677	JAX00248180
0.867608	1	40.2792	UNC507122
0.868009	1	40.282	JAX00248192
0.876826	1	40.2933	UNCHS000567
0.568852	1	40.2991	UNC507551
0.527776	1	40.3154	UNC507751
0.527683	1	40.3496	UNC508122
0.52768	1	40.3506	JAX00248207
0.527639	1	40.3632	UNC508264
0.52762	1	40.3705	UNCHS000570
0.527608	1	40.3754	UNC508517
0.527536	1	40.3893	UNC508749
0.535315	1	40.3962	UNC508878
0.556939	1	40.4103	UNC509094
0.576172	1	40.4328	JAX00248243
0.57696	1	40.4394	JAX00248251
0.576606	1	40.4407	UNC509651
0.567571	1	40.4587	UNC509809
0.581073	1	40.4642	UNC509907
0.58134	1	40.4813	UNCHS000571
0.653226	1	40.4841	UNC510223
0.653226	1	40.4841	UNCHS000572
0.652168	1	40.4882	UNCHS000573
0.650907	1	40.4905	UNC510316
0.650907	1	40.4905	UNCHS000574
0.650029	1	40.4955	JAX00248271
0.658223	1	40.5134	UNC510637
0.663876	1	40.5232	UNC510748
0.666232	1	40.5303	UNC510853
0.735214	1	40.5393	UNCHS000576
0.791838	1	40.5499	UNC511312
0.645712	1	40.563	JAX00248287
0.646155	1	40.5633	UNC511433
0.876217	1	40.5804	UNC010074671
0.880072	1	40.5887	UNC511891
0.880813	1	40.5912	UNCHS000577
0.877258	1	40.5937	UNCHS000578
0.882916	1	40.6013	UNC512093
0.891978	1	40.6153	UNC512234
0.892918	1	40.6186	JAX00248297
0.89516	1	40.6287	UNC512421
0.897307	1	40.6414	UNC512562
0.898364	1	40.6541	UNC512702
0.898565	1	40.669	UNC512930
0.898368	1	40.673	UNCHS000579
0.898225	1	40.6752	UNCHS000580
0.897442	1	40.6829	UNC513116
0.897334	1	40.6855	JAX00002816
0.896644	1	40.692	UNC513219
0.891656	1	40.7087	UNC513383
0.884946	1	40.7214	UNC513650
0.878747	1	40.7312	UNC513848
0.871723	1	40.7452	UNC514105
0.86389	1	40.7555	JAX00002820
0.858631	1	40.7608	UNC514382
0.836055	1	40.7783	UNC514629
0.762492	1	40.7819	UNCHS000581
0.660355	1	40.7912	backupUNC010074862
0.689942	1	40.7983	UNC515038
0.746428	1	40.8076	UNC515205
0.759731	1	40.8091	UNCHS000583
0.853515	1	40.818	UNCHS000584
0.912094	1	40.8247	UNC515549
0.575054	1	40.8566	UNC516206
0.669155	1	40.8664	UNC516358
0.666535	1	40.8747	UNC516522
0.561207	1	40.8925	UNC516877
0.561228	1	40.8963	JAX00248344
0.567615	1	40.9081	UNC517197
0.578351	1	40.9227	UNC517414
0.58248	1	40.9317	JAX00248357
0.58248	1	40.9318	UNC517564
0.588216	1	40.9459	UNCHS000585
0.588217	1	40.9497	UNCHS000586
0.589734	1	40.9588	UNC517961
0.589739	1	40.9728	UNC518187
0.589748	1	40.9806	UNC518325
0.589779	1	40.9932	UNC518544
0.589779	1	40.995	JAX00248375
0.589819	1	41.007	UNC518753
0.58987	1	41.0264	UNC519145
0.589933	1	41.0392	UNC519296
0.589969	1	41.0526	UNC519475
0.590741	1	41.0615	JAX00248386
0.590741	1	41.0627	UNC519575
0.590865	1	41.0973	UNC520232
0.591127	1	41.1052	UNC520366
0.591617	1	41.135	UNC520787
0.591913	1	41.1491	UNC521042
0.584714	1	41.1739	UNC521336
0.584856	1	41.1824	UNCHS000587
0.584856	1	41.1837	UNC521498
0.585013	1	41.1856	UNCHS000588
0.585491	1	41.2111	UNC521970
0.585652	1	41.224	UNC522210
0.585975	1	41.2398	UNC522478
0.586302	1	41.2509	UNC522694
0.586444	1	41.2592	UNC522839
0.587304	1	41.3065	UNC523568
0.587723	1	41.3291	UNC523881
0.58813	1	41.3558	UNC524208
0.58841	1	41.3724	UNC524471
0.588547	1	41.3756	UNCHS000590
0.589447	1	41.3912	UNC524732
0.590335	1	41.4109	UNC524947
0.590335	1	41.4114	JAX00248439
0.590789	1	41.4227	JAX00002871
0.590833	1	41.4333	UNC525221
0.599983	1	41.4779	UNC525766
0.602521	1	41.4916	UNC525955
0.622466	1	41.5134	JAX00248460
0.622466	1	41.5137	UNC526214
0.622463	1	41.5294	UNC526362
0.611576	1	41.5576	UNC526893
0.603592	1	41.5848	UNC527371
0.604313	1	41.5856	UNCHS000592
0.606134	1	41.5906	JAX00002883
0.626125	1	41.622	UNC527937
0.636428	1	41.647	UNC528356
0.638851	1	41.6479	UNCHS000593
0.649059	1	41.6511	UNC528437
0.649059	1	41.6511	UNCHS000594
0.649059	1	41.6521	UNCHS000595
0.612203	1	41.6566	UNCHS000596
0.612203	1	41.6566	UNCHS000597
0.612519	1	41.6646	UNCHS000598
0.613045	1	41.6817	UNC528742
0.613785	1	41.7023	UNC528903
0.613967	1	41.7061	JAX00248499
0.615489	1	41.7441	UNC529444
0.617466	1	41.7814	UNC529906
0.618125	1	41.7922	UNCHS000599
0.623163	1	41.7952	UNCHS000600
0.628828	1	41.7968	UNC530110
0.628698	1	41.8014	JAX00248513
0.628443	1	41.8251	UNC530480
0.630627	1	41.8807	UNC531436
0.630828	1	41.8865	UNC531500
0.631377	1	41.9042	JAX00248544
0.63153	1	41.9062	UNC531718
0.631971	1	41.9127	JAX00002909
0.632419	1	41.9192	UNC531839
0.634298	1	41.9508	UNC532315
0.892584	1	41.9608	UNC532412
0.899684	1	41.9941	JAX00002914
0.850486	1	42.0138	UNCHS000601
0.874612	1	42.019	UNC533184
0.897045	1	42.0225	UNCHS000602
0.966214	1	42.0444	UNC533491
1.02437	1	42.0647	UNC533757
0.920787	1	42.0659	UNCHS000603
0.916969	1	42.0809	JAX00248580
0.918462	1	42.0956	UNC534089
0.932758	1	42.1149	UNCHS000605
0.918021	1	42.1179	UNCHS000606
0.875935	1	42.1242	UNC534504
0.819638	1	42.1296	UNC534538
0.514485	1	42.1562	UNC534913
0.527183	1	42.1728	UNC535173
0.52759	1	42.1756	JAX00248612
0.53056	1	42.1971	UNCHS000607
0.530748	1	42.1985	UNC535648
0.530748	1	42.1998	UNCHS000608
0.531985	1	42.2088	UNCHS000609
0.531926	1	42.2138	UNC535822
0.650263	1	42.2264	JAX00248629
0.822185	1	42.2482	UNC536233
0.876054	1	42.2571	UNCHS000612
0.876978	1	42.2814	UNC536663
0.884191	1	42.2874	JAX00248648
0.884634	1	42.2939	UNC536810
0.888869	1	42.32	JAX00248660
0.889168	1	42.3268	JAX00248662
0.890952	1	42.3475	UNC537525
0.893747	1	42.3647	UNC537771
0.894286	1	42.3676	JAX00002942
0.894286	1	42.3676	B6_rs31362610
0.894392	1	42.3847	UNC538011
0.894504	1	42.4038	UNC538335
0.894529	1	42.4074	JAX00248686
0.894578	1	42.4168	UNC538532
0.895218	1	42.4534	UNC539111
0.902699	1	42.4643	UNC539298
0.95084	1	42.4937	UNCHS000615
0.954252	1	42.4966	UNCHS000616
0.954401	1	42.4976	UNC539732
0.954498	1	42.4978	JAX00248723
0.95762	1	42.5098	UNC539910
0.891136	1	42.5331	UNC540376
0.888578	1	42.5554	UNC540628
0.888919	1	42.5645	UNC540792
0.890385	1	42.5927	UNC541211
0.855777	1	42.6216	UNC541620
0.819684	1	42.6318	UNC541737
0.809515	1	42.6341	UNCHS000619
0.861514	1	42.635	JAX00248765
0.774172	1	42.6376	UNCHS000620
0.765866	1	42.6512	JAX00248770
0.762911	1	42.6772	UNC542228
0.762609	1	42.6901	UNC542313
0.754093	1	42.7052	UNCHS000621
0.751911	1	42.7167	UNC542508
0.749392	1	42.7328	JAX00248792
0.750157	1	42.7586	JAX00002972
0.750756	1	42.782	UNC543407
1.00605	1	42.825	UNCHS000623
1.00622	1	42.8265	UNC544165
1.00616	1	42.8276	UNCHS000624
0.99635	1	42.8557	UNC544678
0.997873	1	42.8715	UNCHS000625
0.994908	1	42.8747	UNCHS000626
0.988249	1	42.883	UNC544906
0.996358	1	42.904	UNC545184
0.862257	1	42.9272	UNC545603
0.843588	1	42.945	UNC545949
0.661515	1	43.0295	JAX00002992
0.658192	1	43.037	UNC547234
0.652757	1	43.0507	UNC547351
0.652557	1	43.0604	JAX00248853
0.65236	1	43.0758	UNC547697
0.652247	1	43.0834	UNC547859
0.652457	1	43.1142	UNC548263
0.651657	1	43.1314	UNC548541
0.650957	1	43.1547	UNC548872
0.651191	1	43.1555	JAX00248878
0.656458	1	43.1711	UNCHS000629
0.657567	1	43.1748	UNCHS000630
0.644993	1	43.2029	JAX00248899
0.639883	1	43.2156	UNC549896
0.655663	1	43.2331	UNC550060
0.655527	1	43.2391	UNCHS000631
0.65543	1	43.2414	UNCHS000632
0.655273	1	43.2529	UNC550476
0.647028	1	43.2729	UNC010078808
0.636461	1	43.3	UNC551425
0.632153	1	43.3181	UNC551663
0.627016	1	43.3402	UNC551990
0.623791	1	43.3542	UNC552260
0.623453	1	43.3558	JAX00003017
0.618518	1	43.3877	UNC552818
0.616084	1	43.3999	UNC553082
0.609699	1	43.433	UNC553601
0.606928	1	43.4476	UNC553849
0.606174	1	43.4523	UNCHS000633
0.605802	1	43.4549	UNCHS000634
0.605431	1	43.4617	UNC554095
0.604264	1	43.4827	UNCHS000636
0.604203	1	43.4846	UNCHS000637
0.604021	1	43.4871	UNCHS000638
0.603891	1	43.4895	UNC554590
0.602605	1	43.5115	UNCHS000639
0.598474	1	43.5128	UNC554949
0.551204	1	43.5387	JAX00248988
0.567172	1	43.5493	UNC555538
0.632063	1	43.5648	UNC555788
0.630151	1	43.5917	UNC556156
0.62084	1	43.6024	UNC556336
0.99216	1	43.6495	UNCHS000641
0.99234	1	43.6518	UNCHS000642
0.992432	1	43.6522	UNC557096
0.995164	1	43.6852	UNCHS000643
0.995255	1	43.6857	UNC557806
0.995255	1	43.6863	JAX00249009
1.02718	1	43.733	UNCHS000645
0.702273	1	43.766	JAX00249034
0.70348	1	43.8002	JAX00249050
0.703561	1	43.8236	CEAJAX00249056
0.703575	1	43.8267	UNC559715
0.704132	1	43.8613	UNCHS000647
0.704195	1	43.8678	UNCHS000648
0.704324	1	43.8772	UNCHS000650
0.706331	1	44.0069	JAX00249092
0.706723	1	44.0297	UNCHS000652
0.706729	1	44.037	UNC562450
0.706754	1	44.0678	JAX00249105
0.706792	1	44.1109	JAX00249121
0.706803	1	44.1222	UNC563452
0.706832	1	44.1746	UNCHS000653
0.706832	1	44.1783	UNCHS000655
0.706832	1	44.1788	UNCHS000654
0.706804	1	44.1809	UNCHS000656
0.706804	1	44.1826	backupUNC010557791
0.699709	1	44.2056	UNCHS000658
0.692312	1	44.4114	UNC568061
0.689737	1	44.4655	JAX00003100
0.684907	1	44.5751	UNCHS000659
0.684595	1	44.581	JAX00249219
0.684598	1	44.5822	UNCHS000660
0.684598	1	44.5836	JAX00249221
0.684608	1	44.6021	ICR042
1.29193	1	44.6109	JAX00249228
1.2919	1	44.6251	UNC570893
1.29186	1	44.6347	ICR4042
1.29178	1	44.6603	UNCHS000661
1.29178	1	44.6635	UNCHS000662
1.29171	1	44.6917	ICR043
1.29171	1	44.6917	ICR4043
1.29157	1	44.7446	JAX00249263
1.29149	1	44.7633	UNC573481
1.29096	1	44.7774	ICR044
1.29096	1	44.7814	ICR4044
1.29097	1	44.7977	UNCHS000664
1.29108	1	44.8273	UNC574402
1.29154	1	44.9506	UNC010084304
1.29154	1	44.9511	ICR046
1.29365	1	45.119	JAX00249318
1.29566	1	45.2565	UNC578793
1.2966	1	45.3102	JAX00003163
1.29717	1	45.3468	UNCHS000666
1.29709	1	45.3867	JAX00249353
0.780099	1	45.4388	UNC581980
0.781218	1	45.5122	ICR051
0.786028	1	45.5988	JAX00249409
0.787081	1	45.6285	JAX00003188
0.788474	1	45.6632	JAX00249420
0.788474	1	45.6633	backupUNC010086952
0.793537	1	45.7806	JAX00003198
0.796285	1	45.8373	UNCHS000667
0.796562	1	45.8416	UNCHS000668
0.797115	1	45.8533	ICR055
0.797728	1	45.8642	JAX00249481
0.800062	1	45.9062	JAX00249493
0.80053	1	45.915	UNC589868
0.805755	1	46.0028	JAX00249518
0.806731	1	46.0209	UNC591481
0.813041	1	46.1342	ICR058
0.81487	1	46.1636	JAX00249548
0.816836	1	46.1989	UNCHS000669
0.817524	1	46.2089	UNC592611
0.818043	1	46.2182	ICR059
0.818043	1	46.2195	JAX00249559
0.831103	1	46.3827	JAX00003243
0.841031	1	46.5043	JAX00249609
0.842631	1	46.5269	JAX00003252
0.844634	1	46.5541	UNC594903
0.847812	1	46.5977	JAX00249627
0.849275	1	46.6173	UNCHS000671
0.850184	1	46.6262	UNCHS000672
0.855983	1	46.6986	UNC595722
0.861431	1	46.7634	UNCHS000673
0.861431	1	46.7672	UNCHS000674
0.901599	1	46.8111	UNCHS000675
0.902457	1	46.8246	JAX00249676
0.902664	1	46.8291	UNCHS000677
0.902854	1	46.8328	UNCHS000678
0.902858	1	46.8363	UNC596831
0.90286	1	46.8459	JAX00003278
0.983449	1	46.9069	UNCHS000681
0.983449	1	46.907	UNC597735
0.956161	1	46.9164	UNCHS000684
0.928288	1	46.926	JAX00249717
0.871226	1	47.079	JAX00249745
0.87146	1	47.1028	UNC600255
0.872168	1	47.1643	JAX00249763
0.87165	1	47.1734	JAX00003301
0.854921	1	47.2705	UNC601980
0.85559	1	47.2831	UNCHS000685
0.85558	1	47.2861	UNCHS000686
0.853986	1	47.3607	JAX00249790
0.852779	1	47.4446	JAX00249800
0.852743	1	47.4812	UNC604430
0.85257	1	47.5609	JAX00249822
0.852546	1	47.5766	UNC605533
0.852698	1	47.5806	UNCHS000688
0.852597	1	47.6152	ICR062
0.852631	1	47.6415	UNC606275
0.852701	1	47.82	UNCHS000689
0.852701	1	47.8225	UNCHS000690
0.865482	1	47.8355	UNC608264
0.904167	1	47.9195	UNCHS000693
0.904167	1	47.9226	UNC609906
0.904167	1	47.9226	UNCHS000694
0.876314	1	48.0554	JAX00249911
0.862675	1	48.1283	UNC612303
0.862675	1	48.1321	JAX00249923
0.856068	1	48.1582	UNC612760
0.759613	1	48.343	JAX00249947
0.752499	1	48.3482	UNC614659
0.707886	1	48.4462	UNC615565
0.707994	1	48.4581	JAX00003399
2.24264	1	48.5331	JAX00249968
2.2409	1	48.5417	UNCHS000697
2.2409	1	48.5446	UNCHS000698
1.55621	1	48.5834	UNCHS000699
1.55621	1	48.5856	UNCHS000700
1.29623	1	48.6034	UNC617219
0.941101	1	48.7295	UNC618599
0.823095	1	48.8131	UNCHS000701
0.811482	1	48.8215	UNCHS000702
0.774424	1	48.8735	UNC620215
0.771614	1	48.9722	JAX00250022
0.771298	1	48.9913	JAX00003439
0.760898	1	49.2292	UNCHS000703
0.760431	1	49.246	UNC625632
0.759498	1	49.2829	JAX00250056
0.75904	1	49.2978	UNCHS000705
0.75904	1	49.3002	UNCHS000706
0.758576	1	49.3952	UNC627036
0.75048	1	49.4338	JAX00003471
0.76417	1	49.4807	JAX00003475
0.763313	1	49.5165	UNC628685
0.728552	1	49.6271	UNCHS000708
0.724402	1	49.6406	JAX00250086
0.698253	1	49.7622	UNC631399
0.694672	1	49.78	JAX00250102
0.886738	1	49.8906	UNC633506
0.886695	1	49.9568	UNCHS000711
0.886695	1	49.9593	UNCHS000712
0.735003	1	50.0439	UNC636247
0.737232	1	50.0942	UNC637091
0.737232	1	50.1008	JAX00250150
0.586295	1	50.224	JAX00250166
0.533683	1	50.241	UNC639433
0.533683	1	50.2431	UNCHS000714
0.499021	1	50.3156	UNCHS000715
0.499021	1	50.3178	UNCHS000716
0.544124	1	50.3819	UNC641785
0.5444	1	50.3983	JAX00250200
0.546179	1	50.5185	JAX00250216
0.546493	1	50.5301	UNC643528
0.548731	1	50.6757	UNC645531
0.548731	1	50.6794	JAX00250248
0.548539	1	50.7083	JAX00250253
0.548226	1	50.7907	UNC647072
0.547981	1	50.8705	UNC648423
0.514026	1	50.9679	JAX00003584
0.507833	1	50.9803	JAX00250282
0.557651	1	51.0902	UNC651262
0.621829	1	51.1698	UNCHS000719
0.62356	1	51.172	UNCHS000720
0.670758	1	51.1808	UNC652639
0.752818	1	51.1921	UNC652774
0.427519	1	51.2136	UNC653041
0.4242	1	51.2263	UNC653165
0.432382	1	51.2423	UNC653383
0.434275	1	51.2452	UNCHS000721
0.386737	1	51.2486	UNCHS000722
0.253005	1	51.2616	JAX00003607
0.249871	1	51.2677	UNC653694
0.24689	1	51.2743	UNC653805
0.240577	1	51.2894	JAX00250381
0.236226	1	51.3017	UNC654157
0.230421	1	51.3215	UNC654436
0.228886	1	51.3278	JAX00250387
0.227759	1	51.3337	UNC654625
0.225023	1	51.35	UNC654826
1.29411	1	51.364	UNC654978
1.20397	1	51.3747	UNCHS000723
1.15389	1	51.3779	UNCHS000724
1.09914	1	51.3815	UNCHS000725
1.2496	1	51.3837	UNC655256
0.867945	1	51.3857	UNCHS000726
0.889583	1	51.4002	UNC655421
0.779235	1	51.412	UNC655657
0.642972	1	51.4303	UNC655907
0.607887	1	51.447	JAX00250410
0.601889	1	51.4502	UNC655991
0.32914	1	51.4703	UNC656180
0.316277	1	51.4879	UNC656365
0.316076	1	51.4973	UNC656481
0.324908	1	51.5147	UNC656698
0.344163	1	51.5304	UNC656936
0.341175	1	51.5479	UNC657187
0.337204	1	51.5707	UNC657492
0.334757	1	51.585	UNC657626
0.338499	1	51.5985	UNC010098122
0.350882	1	51.6053	UNCHS000727
0.359481	1	51.6099	UNCHS000728
0.37283	1	51.6155	UNC658126
0.443944	1	51.6478	UNC658688
0.443944	1	51.6481	JAX00250473
0.467443	1	51.6575	UNC658850
0.499487	1	51.6795	UNC659220
0.521055	1	51.71	UNC659763
0.542673	1	51.7392	UNCHS000729
0.54806	1	51.7453	UNC660238
0.54806	1	51.7453	UNCHS000730
0.548139	1	51.7537	UNC660383
0.548578	1	51.7719	UNC660770
0.549143	1	51.787	JAX00250526
0.616613	1	51.7896	UNC661198
0.553218	1	51.8037	UNC661499
0.927771	1	51.8289	UNCHS000731
0.968157	1	51.8306	UNC661934
0.968235	1	51.836	JAX00003651
0.968419	1	51.8496	JAX00250556
1.00758	1	51.8742	UNC662596
1.01691	1	51.8781	JAX00003653
1.01837	1	51.8957	JAX00250573
1.01837	1	51.897	UNC663025
1.03261	1	51.9266	UNC663552
1.03301	1	51.943	UNC663918
1.03354	1	51.9644	UNCHS000733
1.03362	1	51.968	UNC664379
1.03369	1	51.9704	UNCHS000734
1.03389	1	51.9815	UNC664649
1.03412	1	51.997	JAX00003662
1.03417	1	51.9995	UNC664984
1.0343	1	52.0098	UNC665178
1.02855	1	52.017	UNCHS000735
1.02855	1	52.0196	UNCHS000736
1.02829	1	52.0272	UNC665495
1.02773	1	52.0397	JAX00250627
1.02725	1	52.0504	UNC665901
1.02574	1	52.0819	UNC666369
1.02407	1	52.1053	UNC666736
1.02332	1	52.1189	UNC666941
1.02251	1	52.1274	UNC667141
1.02011	1	52.1568	UNC667574
1.01978	1	52.1632	UNC667661
1.01842	1	52.1752	UNCHS000737
1.018	1	52.1802	UNCHS000738
1.01734	1	52.1867	UNC667964
1.01295	1	52.2233	UNC668252
1.01252	1	52.2291	JAX00250687
1.01208	1	52.2322	UNC668320
1.00934	1	52.255	UNC668547
1.00789	1	52.2661	UNC668704
1.00684	1	52.2722	JAX00250703
1.00422	1	52.2906	UNC669197
1.00201	1	52.3045	UNC669458
0.919587	1	52.3268	UNC669669
0.896266	1	52.3382	UNC669839
0.856255	1	52.3554	UNC670094
0.851382	1	52.3752	UNC670323
0.848464	1	52.3838	UNCHS000739
0.835922	1	52.3879	UNCHS000740
0.835922	1	52.3904	UNC670616
0.715997	1	52.4213	UNCHS000741
0.715997	1	52.4226	UNC670892
0.715997	1	52.4237	UNCHS000742
0.711337	1	52.4419	UNC671186
0.707595	1	52.4545	UNC671332
0.703851	1	52.4708	JAX00250762
0.703851	1	52.4708	UNC671488
0.702932	1	52.4721	JAX00003699
0.711077	1	52.5142	UNC672049
0.715106	1	52.5284	UNC672230
0.718477	1	52.538	UNCHS000743
0.718477	1	52.5398	JAX00250785
0.730258	1	52.5731	UNC672894
0.739374	1	52.5945	UNCHS000745
0.739374	1	52.5959	JAX00250797
0.739374	1	52.5959	UNC673131
0.738494	1	52.5973	UNCHS000746
0.725232	1	52.6518	JAX00250823
0.725232	1	52.6521	UNC674092
0.72346	1	52.6611	UNC674249
0.710123	1	52.7148	JAX00250849
0.709231	1	52.7192	UNC675172
0.703937	1	52.7415	UNC675423
0.767235	1	52.7799	UNCHS000748
0.787413	1	52.8029	UNC676471
0.785865	1	52.8313	UNCHS000750
0.779399	1	52.8412	UNC676907
0.749498	1	52.8691	UNC677249
0.74003	1	52.9062	JAX00250880
0.739083	1	52.9111	UNC677810
0.724881	1	52.9649	UNC678353
0.721529	1	52.9737	JAX00250903
0.721529	1	52.9743	JAX00250904
0.667124	1	53.0853	UNC679641
0.64138	1	53.139	UNC680045
0.618946	1	53.185	JAX00250937
0.617064	1	53.1909	UNCHS000751
0.61518	1	53.1984	UNC680505
0.61518	1	53.1998	UNCHS000752
0.92937	1	53.2126	UNCHS000753
0.929905	1	53.2172	UNCHS000754
0.931427	1	53.296	UNCHS000756
0.931427	1	53.2994	UNC681990
0.930091	1	53.3248	UNCHS000758
0.926241	1	53.337	UNCHS000759
0.922387	1	53.3413	UNCHS000760
0.903033	1	53.3837	UNC683222
0.879769	1	53.4249	UNC683713
0.860361	1	53.4659	UNC683922
0.821751	1	53.5444	UNCHS000763
0.795078	1	53.594	UNC684565
0.772791	1	53.6401	JAX00251026
0.769113	1	53.6466	JAX00251029
0.761791	1	53.6677	UNC684957
0.753145	1	53.7157	JAX00003792
0.744564	1	53.7968	UNC686266
0.738814	1	53.8466	UNC686835
0.734733	1	53.8877	UNC687422
0.733115	1	53.9038	UNC687785
0.733115	1	53.9056	UNCHS000765
0.732308	1	53.9097	UNCHS000766
0.725132	1	53.976	UNC688978
0.721913	1	54.0099	JAX00251109
0.721107	1	54.0192	UNC689713
0.717901	1	54.0463	UNC689986
0.717901	1	54.0477	UNCHS000767
0.717099	1	54.0554	UNCHS000768
0.715498	1	54.069	UNC690271
0.714695	1	54.0792	JAX00251123
0.714695	1	54.0792	JAX00251123r
0.709096	1	54.1296	UNC690829
0.705118	1	54.1738	UNC691339
0.701952	1	54.1983	UNC691648
0.691732	1	54.301	UNCHS000769
0.690966	1	54.3103	UNCHS000770
0.688616	1	54.3278	JAX00191731
0.688616	1	54.335	UNC693267
0.684744	1	54.3681	UNCHS000771
0.684744	1	54.372	UNCHS000772
0.683972	1	54.3797	UNC693792
0.680132	1	54.4188	UNC694097
0.67555	1	54.4473	UNC694544
1.49807	1	54.4645	UNCHS000773
0.876626	1	54.4706	UNCHS000774
0.85829	1	54.4753	UNCHS000775
1.44784	1	54.5485	UNC696192
1.43587	1	54.563	UNCHS000777
1.43357	1	54.5657	UNCHS000778
0.741186	1	54.5825	UNC696705
0.705268	1	54.6268	UNC697391
0.683634	1	54.6809	UNC698050
0.682699	1	54.6866	JAX00251228
0.682699	1	54.6866	JAX00251228r
0.68214	1	54.6909	UNCHS000782
0.680984	1	54.7044	UNC698410
0.687707	1	54.7392	UNCHS000783
0.689659	1	54.7442	UNCHS000784
0.668592	1	54.7968	UNCHS000785
0.670094	1	54.8011	UNCHS000786
0.672999	1	54.8075	UNC699866
0.7478	1	54.8679	UNC700850
0.750579	1	54.8781	UNCHS000787
0.764893	1	54.9223	UNC701705
0.772823	1	54.9457	UNC702069
0.744695	1	54.9547	JAX00251338
0.676753	1	54.9786	UNCHS000789
0.568771	1	55.0107	UNCHS000791
0.576773	1	55.012	UNC702963
0.688139	1	55.0368	UNC703322
0.709027	1	55.0614	JAX00251362
0.73618	1	55.0904	UNC703927
0.782722	1	55.1495	JAX00191749
0.791934	1	55.1586	UNCHS000793
0.795029	1	55.1623	UNC704723
0.798153	1	55.1643	UNCHS000794
0.741213	1	55.2427	UNC705778
0.732389	1	55.257	JAX00251395
0.749923	1	55.2883	UNCHS000798
0.751524	1	55.2903	UNC706090
0.758414	1	55.3019	UNCHS000799
0.761846	1	55.3104	UNCHS000801
0.762104	1	55.3131	UNCHS000802
0.763453	1	55.3347	UNCHS000804
0.763991	1	55.3428	UNCHS000807
0.76417	1	55.3467	UNCHS000808
0.765772	1	55.3726	UNC706622
[truncated: 109,257 more rows]

## Sheet: D
snp	LOD score	chr	pos
rs32549324	0.807535	8	3.1209
rs32783084	0.807536	8	3.12096
rs47788926	0.807536	8	3.12099
rs32936761	-3.94989e-13	8	3.12138
rs49385828	-3.94989e-13	8	3.1215
rs238926612	-3.94989e-13	8	3.12191
rs33552212	0.807536	8	3.12195
rs33595325	-3.94989e-13	8	3.1232
rs221313956	0.807561	8	3.1232
rs32725899	-3.94989e-13	8	3.12364
rs32927174	-3.94989e-13	8	3.12377
rs255272182	0.807561	8	3.12431
rs241221924	0.433343	8	3.12479
rs254268059	-3.94989e-13	8	3.12725
rs219880303	0.0674891	8	3.13349
rs257527847	0.492738	8	3.16053
rs48498754	0.661971	8	3.17482
rs256318380	0.346966	8	3.19638
rs51247746	0.807584	8	3.21146
rs224570992	-3.94989e-13	8	3.21186
8:3212409_A/G	-3.94989e-13	8	3.21241
rs32647941	0.807576	8	3.2127
rs238328833	0.807576	8	3.21347
rs52518622	0.432451	8	3.21352
rs48170327	-3.94989e-13	8	3.21521
rs51340252	-3.94989e-13	8	3.21714
rs32561931	-3.94989e-13	8	3.2172
rs32637732	0.807554	8	3.2175
rs48761033	0.807554	8	3.21786
rs33053650	0.0667855	8	3.21875
rs49061643	-3.94989e-13	8	3.2207
8:3220988_G/A	-3.94989e-13	8	3.22099
rs240585832	0.432268	8	3.22507
rs225645991	0.432268	8	3.2286
rs240149937	0.0667855	8	3.22959
rs260794754	0.80754	8	3.22961
rs237601972	-3.94989e-13	8	3.22965
rs581993439	0.807561	8	3.23003
rs48102385	0.0666959	8	3.23018
rs33105591	0.807561	8	3.23062
rs32763555	-3.94989e-13	8	3.23067
rs50916240	-3.94989e-13	8	3.23233
rs46967005	0.432121	8	3.23286
rs47766215	0.807582	8	3.23304
rs32781255	0.807582	8	3.23386
rs33896486	-3.94989e-13	8	3.23411
rs213762299	0.660703	8	3.23472
rs261104958	0.066684	8	3.23502
rs232181188	0.432121	8	3.23531
rs47451065	0.066684	8	3.23554
rs32899243	-3.94989e-13	8	3.23564
rs32548372	0.807582	8	3.23569
rs217332207	-3.94989e-13	8	3.23614
rs47641764	0.432123	8	3.23645
rs220382934	0.807582	8	3.23683
rs50772805	-3.94989e-13	8	3.23698
rs579500556	0.432123	8	3.23729
rs48513511	0.0666862	8	3.23755
rs51765557	-3.94989e-13	8	3.27514
rs33159509	0.807583	8	3.2753
rs243750495	0.807583	8	3.27537
rs32863290	-3.94989e-13	8	3.27559
rs32928048	-3.94989e-13	8	3.2763
rs48425792	-3.94989e-13	8	3.27992
rs232748713	0.490927	8	3.28148
rs32857408	0.066689	8	3.28414
rs52255644	0.490927	8	3.2892
rs256876286	0.432124	8	3.28994
rs47658865	0.066689	8	3.29971
rs47563555	0.807584	8	3.3102
rs243267804	0.807584	8	3.31031
rs258481829	0.432124	8	3.31036
rs234134226	-3.94989e-13	8	3.31041
rs253374676	0.807584	8	3.31043
rs45843484	-3.94989e-13	8	3.31065
rs32758948	0.0666892	8	3.31099
rs219106497	-3.94989e-13	8	3.31502
rs232374933	0.490765	8	3.31863
rs241761911	0.0666888	8	3.31872
rs219932162	0.807584	8	3.31888
rs47210173	0.432291	8	3.31902
rs47497379	0.658289	8	3.31914
rs6300058	0.807584	8	3.3196
8:3319838_AT/A	0.34732	8	3.31984
rs33896200	-3.94989e-13	8	3.31987
rs247613174	-3.94989e-13	8	3.32056
rs246778865	0.490564	8	3.32114
rs32735155	0.288271	8	3.3213
rs249357889	-3.94989e-13	8	3.32233
SV_8_3338292_3345434	0.0668057	8	3.34186
rs49962571	-3.94989e-13	8	3.347
rs49714413	0.807584	8	3.3472
rs223478190	0.807584	8	3.34738
rs256244400	-3.94989e-13	8	3.34818
rs214626299	-3.94989e-13	8	3.349
rs51796090	-3.94989e-13	8	3.35079
rs46985845	0.807584	8	3.35097
rs242368322	0.807584	8	3.35351
rs212094711	0.287904	8	3.3547
rs46347445	0.490246	8	3.3613
rs32742066	0.347617	8	3.3712
rs224332289	0.807584	8	3.37247
rs586056335	-3.94989e-13	8	3.37255
rs229390284	0.807584	8	3.37271
rs51923592	-3.94989e-13	8	3.37287
rs33394277	0.287548	8	3.37322
rs216439244	0.807584	8	3.37324
rs249483354	-3.94989e-13	8	3.37338
rs261801587	0.489936	8	3.37671
rs230005313	0.807584	8	3.37707
rs583382927	0.287548	8	3.38219
rs233701994	0.28737	8	3.39592
rs47102573	0.807584	8	3.39602
rs32912516	0.807584	8	3.39683
rs32966943	-3.94989e-13	8	3.3973
rs48667412	-3.94989e-13	8	3.39793
rs241016252	-3.94989e-13	8	3.39951
rs49448572	0.48978	8	3.40122
rs47451562	0.807584	8	3.40389
rs46634462	0.807584	8	3.40418
rs33480346	0.807584	8	3.40483
rs52255386	-3.94989e-13	8	3.40537
rs224678964	-3.94989e-13	8	3.40716
rs50846055	0.48978	8	3.40781
rs50273526	0.28737	8	3.4082
rs33223687	-3.94989e-13	8	3.40935
rs259019278	0.657797	8	3.40959
rs46099800	0.807584	8	3.4099
rs213876043	0.48978	8	3.41029
rs32772526	0.807584	8	3.41043
rs33596701	0.807584	8	3.41098
rs32563646	0.807584	8	3.41098
rs229674434	0.48978	8	3.41105
rs241936796	0.28737	8	3.41143
rs218195027	-3.94989e-13	8	3.41146
rs238154017	0.807584	8	3.41147
rs50584211	0.28737	8	3.4119
rs48720079	0.28737	8	3.41193
rs32864840	-3.94989e-13	8	3.41252
rs33311029	0.28737	8	3.41277
rs248703697	0.807584	8	3.4129
rs240089510	0.48978	8	3.41326
rs259621615	-3.94989e-13	8	3.41336
rs47743548	-3.94989e-13	8	3.41385
rs250651208	0.28737	8	3.41398
rs215161266	-3.94989e-13	8	3.414
8:3414082_T/C	0.489802	8	3.41408
rs48647890	0.287394	8	3.41414
rs49316371	-3.94989e-13	8	3.41437
rs52017044	-3.94989e-13	8	3.41454
rs47739042	0.807577	8	3.4146
rs48908691	0.287394	8	3.41482
rs49860447	0.287394	8	3.41878
rs108541661	0.489802	8	3.41896
rs108521086	0.807577	8	3.41915
rs33198863	0.287394	8	3.42073
rs220896985	0.807577	8	3.42153
rs33180867	0.807577	8	3.42211
rs33141197	0.0768571	8	3.42211
rs32574177	0.348371	8	3.42581
rs33402390	0.489824	8	3.427
rs263553487	0.492951	8	3.4275
rs33281678	-3.94989e-13	8	3.4275
rs50555052	0.807565	8	3.42816
rs255871561	-3.94989e-13	8	3.4283
rs220105321	0.807565	8	3.42866
rs49889266	-3.94989e-13	8	3.42902
rs50976980	0.807565	8	3.42946
rs51932503	-3.94989e-13	8	3.42967
rs230291710	0.359034	8	3.4297
rs48023794	0.359034	8	3.42975
rs46981980	0.542106	8	3.43007
rs582126469	0.359034	8	3.43061
rs226912594	-3.94989e-13	8	3.43093
rs46994739	0.542106	8	3.43109
rs48004848	0.807565	8	3.43116
rs50832937	0.807565	8	3.43144
rs32924692	0.0670855	8	3.43313
rs266095551	0.807565	8	3.43465
rs6343903	-3.94989e-13	8	3.43506
rs33116213	0.432661	8	3.44095
rs247599705	0.359034	8	3.44463
rs46449160	0.432661	8	3.45268
rs261929009	0.819249	8	3.45751
rs265894724	0.432122	8	3.47175
rs243526044	-3.94989e-13	8	3.47185
rs256847554	0.80755	8	3.47188
rs215883950	0.0667206	8	3.47206
rs248709473	0.80755	8	3.47228
rs583716105	0.850207	8	3.47268
rs232535831	0.48647	8	3.47291
rs263670041	-3.94989e-13	8	3.47328
rs46411824	0.394652	8	3.4803
rs242932175	0.843435	8	3.48034
rs265257608	0.80746	8	3.48035
rs260694568	0.465178	8	3.48046
rs46117266	0.80746	8	3.48046
rs51296703	-3.94989e-13	8	3.48048
rs251753155	0.0667137	8	3.48068
rs239052825	-3.94989e-13	8	3.48071
rs247853674	-3.94989e-13	8	3.48141
rs230685142	0.432161	8	3.48912
rs253909794	0.0667137	8	3.49911
rs33251414	0.0666842	8	3.50173
rs264635499	0.432445	8	3.50198
rs238926346	0.806807	8	3.50204
rs33237771	0.0665689	8	3.50225
rs48078672	0.806807	8	3.50261
SV_8_3502890_3502892	-3.94989e-13	8	3.50289
rs220985208	-3.94989e-13	8	3.50408
rs32907368	-3.94989e-13	8	3.50434
rs216206276	0.843536	8	3.52767
rs33156736	0.0665689	8	3.53742
rs579659674	0.806807	8	3.54259
rs254497573	0.465016	8	3.54408
SV_8_3553098_3553311	0.432445	8	3.5532
SV_8_3556226_3556228	0.394563	8	3.55623
rs265012807	0.806807	8	3.55993
rs33107318	-3.94989e-13	8	3.56769
rs51806153	-3.94989e-13	8	3.56774
rs33291341	0.806135	8	3.56776
rs33385116	-3.94989e-13	8	3.56793
rs265002590	-3.94989e-13	8	3.568
rs260132583	0.806135	8	3.56819
rs581644139	0.0664365	8	3.56917
rs216939640	0.806135	8	3.56973
rs214070927	0.843618	8	3.56986
rs225645767	0.432677	8	3.56989
rs219811925	0.0664365	8	3.57159
rs50009760	0.0664365	8	3.5721
rs50587043	0.806135	8	3.57247
rs33101982	0.432677	8	3.57313
rs32559636	0.0664365	8	3.57352
rs214823027	0.464872	8	3.57489
rs216304935	0.806049	8	3.57565
rs241640591	-3.94989e-13	8	3.57565
rs260634864	0.806817	8	3.5757
rs219872180	0.806817	8	3.57571
rs265696515	-3.94989e-13	8	3.5759
8:3575936_A/C	0.806817	8	3.57594
rs261552785	0.432417	8	3.57597
rs243972092	0.464848	8	3.57611
rs108226626	0.0665552	8	3.57675
rs226991234	0.432417	8	3.57718
rs263301247	-3.94989e-13	8	3.57777
rs248115972	0.432417	8	3.57794
SV_8_3581822_3582093	0.0665552	8	3.58196
rs33611466	0.806817	8	3.58244
rs583570029	0.843228	8	3.58574
rs33032541	0.432417	8	3.59712
rs241307078	0.0665552	8	3.62445
rs47768045	0.807583	8	3.65254
rs214187091	0.807581	8	3.65272
rs252907620	0.807581	8	3.65274
rs231862000	-3.94989e-13	8	3.65282
rs231645279	-3.94989e-13	8	3.6532
rs238738899	0.432125	8	3.65346
rs48691426	0.0666865	8	3.65365
rs45883874	0.432125	8	3.65399
rs586638288	0.807581	8	3.65857
rs234236357	-3.94989e-13	8	3.65876
rs223372804	0.464806	8	3.67334
rs52492047	0.432122	8	3.68415
rs235972549	-3.94989e-13	8	3.68417
rs52134982	-3.94989e-13	8	3.68423
rs49548203	0.807581	8	3.68431
rs46551460	0.807581	8	3.68513
rs52118296	-3.94989e-13	8	3.68546
rs579105072	0.807581	8	3.68599
rs260981883	0.807581	8	3.68615
rs50432947	0.0666827	8	3.68789
rs254248402	0.432122	8	3.69018
rs580689476	0.842672	8	3.6925
rs265310841	0.464739	8	3.69796
rs217219498	0.0571127	8	3.70234
rs261778783	0.0666827	8	3.70928
rs48778354	0.432122	8	3.71459
rs241676191	-3.94989e-13	8	3.71487
rs48554255	0.807583	8	3.71518
rs46666549	0.464695	8	3.71523
rs33062439	-3.94989e-13	8	3.71575
rs48253129	0.807583	8	3.71599
rs32689045	0.0666737	8	3.71626
rs45842675	0.432121	8	3.7177
rs260446392	0.432121	8	3.71912
rs217945690	0.0666737	8	3.72233
rs49100175	-3.94989e-13	8	3.72751
rs245569264	0.842612	8	3.7326
rs581037448	0.0666737	8	3.73416
SV_8_3742351_3742355	0.807583	8	3.74235
rs45881308	-3.94989e-13	8	3.74696
rs49679261	0.807584	8	3.74698
rs51082391	0.0666616	8	3.7472
rs257332102	-3.94989e-13	8	3.74732
rs259755594	0.432121	8	3.74753
rs51388780	0.807584	8	3.74761
rs218484699	0.842594	8	3.7478
rs48970217	-3.94989e-13	8	3.74818
rs33338273	0.807584	8	3.7487
rs48860670	-3.94989e-13	8	3.7489
rs32614801	0.807584	8	3.7493
rs264111306	0.807584	8	3.7496
rs33420877	-3.94989e-13	8	3.74961
rs256330079	0.807584	8	3.7503
rs250252712	-3.94989e-13	8	3.75223
rs238553393	0.432118	8	3.75235
rs47736442	0.0666244	8	3.75348
rs264305394	0.464626	8	3.75402
rs586557452	0.807584	8	3.75438
rs257362805	0.432118	8	3.75458
rs230847460	0.432118	8	3.75495
rs46248167	0.0666244	8	3.76348
rs46915895	0.0666244	8	3.76795
SV_8_3791478_3792035	0.563123	8	3.79176
rs587097734	0.842538	8	3.80182
rs585348336	0.432118	8	3.81284
rs236733807	-3.94989e-13	8	3.84076
rs224062064	0.100746	8	3.85247
rs47122296	0.807584	8	3.85803
rs50439827	0.807578	8	3.85809
rs33377359	0.807578	8	3.85842
rs221037544	-3.94989e-13	8	3.85918
rs33409147	-3.94989e-13	8	3.85928
rs33111477	0.0665764	8	3.8593
rs247011378	0.432114	8	3.85991
rs260607778	0.842479	8	3.86014
SV_8_3861549_3861743	0.0665764	8	3.86165
rs45958546	-3.94989e-13	8	3.87215
rs46381443	0.432114	8	3.87421
rs52343853	0.80758	8	3.87426
rs227835016	0.83328	8	3.87453
rs45821454	0.80758	8	3.87503
rs255263087	-3.94989e-13	8	3.8756
rs33514032	-3.94989e-13	8	3.87624
rs48394288	0.0416637	8	3.87736
rs48991674	0.429136	8	3.87877
rs49189247	-3.94989e-13	8	3.87924
rs236003476	0.80758	8	3.88027
rs219505307	0.0416637	8	3.88105
rs32927797	0.429136	8	3.91507
rs33086714	0.80758	8	3.92238
SV_8_3945963_3952948	0.429136	8	3.94946
rs230557571	0.0227768	8	3.95317
rs47324119	-3.94989e-13	8	3.95361
rs50565091	0.0227778	8	3.95388
rs233789244	0.807595	8	3.95389
rs47705785	0.42429	8	3.95403
rs46636269	0.42429	8	3.95405
rs32994253	-3.94989e-13	8	3.95438
rs32640467	0.42429	8	3.95455
rs263987759	-3.94989e-13	8	3.95578
rs246180773	0.42429	8	3.9564
rs45727852	0.807595	8	3.95665
rs213963925	0.441312	8	3.9572
rs583993409	0.0227778	8	3.95832
SV_8_3960205_3960462	0.0227778	8	3.96033
rs32776512	-3.94989e-13	8	3.96408
rs258927159	0.807738	8	3.96424
rs32837766	0.424617	8	3.9643
rs33332089	-3.94989e-13	8	3.96437
rs228230680	-3.94989e-13	8	3.96465
rs213021594	0.424617	8	3.96478
rs33264050	0.0227972	8	3.9652
rs224442728	0.807738	8	3.96625
rs45880508	-3.94989e-13	8	3.96684
rs107641166	0.0227972	8	3.96822
rs586728268	0.0821521	8	3.97492
rs580139906	0.0227972	8	3.98268
rs225067973	0.810159	8	3.98556
rs33157905	0.424617	8	3.99604
rs217562143	0.807738	8	4.00615
rs232361112	0.424617	8	4.01321
rs250301445	0.807738	8	4.03775
rs580456781	0.440283	8	4.06251
SV_8_4069592_4069997	0.0227972	8	4.06979
rs33431540	0.807872	8	4.1014
rs238627533	0.807782	8	4.10142
rs32634541	-3.94989e-13	8	4.10146
rs33285274	0.807782	8	4.10158
rs32649000	-3.94989e-13	8	4.10172
rs51904488	0.425062	8	4.10267
rs45975409	-3.94989e-13	8	4.11049
rs33377566	0.0228404	8	4.11528
rs240825707	0.0228404	8	4.11572
rs227962449	0.809898	8	4.11955
rs240006282	0.438804	8	4.14206
rs33600113	0.425062	8	4.14808
SV_8_4153788_4154061	0.0228404	8	4.15392
rs254128929	0.425194	8	4.18156
rs48640896	-3.94989e-13	8	4.18163
rs219313849	0.807646	8	4.18163
rs48153565	0.0257581	8	4.18201
rs51214048	0.807646	8	4.18279
rs51442499	0.441759	8	4.18292
rs49399369	0.441759	8	4.18295
rs45963301	0.458766	8	4.18331
rs265793129	0.8076	8	4.18333
rs50743873	-3.94989e-13	8	4.18347
rs47963356	-3.94989e-13	8	4.18404
rs248080314	-3.94989e-13	8	4.18414
rs263709979	0.807592	8	4.18418
rs47648721	0.807592	8	4.18464
rs218894987	0.807592	8	4.18471
rs258188724	0.458783	8	4.18556
rs235761198	0.809883	8	4.18921
rs52295958	0.028571	8	4.18943
SV_8_4189710_4189865	-3.94989e-13	8	4.18979
rs52042521	0.458783	8	4.19123
rs49121573	0.4588	8	4.19392
rs48285857	0.807584	8	4.19396
rs51447068	-3.94989e-13	8	4.19402
rs51517892	0.4588	8	4.19458
rs51660522	0.807584	8	4.19466
rs51175480	0.456913	8	4.19491
rs50062645	0.807584	8	4.19492
rs32889475	-3.94989e-13	8	4.19507
rs264549761	0.807584	8	4.19508
rs33010958	0.0270471	8	4.19536
rs244146498	-3.94989e-13	8	4.1959
rs228256580	-3.94989e-13	8	4.19613
rs255291643	0.0270471	8	4.20378
rs582409094	0.456913	8	4.21146
rs247916847	0.807584	8	4.21938
rs586939511	0.316999	8	4.21946
rs51400271	0.807584	8	4.22662
SV_8_4229513_4229739	0.0270471	8	4.22963
rs33517269	0.387196	8	4.25219
rs239271316	0.807584	8	4.29815
rs223409515	0.807584	8	4.29837
rs263511133	-3.94989e-13	8	4.29864
rs245089821	-3.94989e-13	8	4.29887
rs50594197	-3.94989e-13	8	4.29925
rs223065474	0.807584	8	4.29954
rs47536648	-3.94989e-13	8	4.30065
rs249496993	0.316646	8	4.30085
rs218983607	0.807584	8	4.30086
rs236110324	0.45447	8	4.30145
rs46990296	-3.94989e-13	8	4.30149
rs216633384	-3.94989e-13	8	4.302
rs32746011	0.0251961	8	4.30201
rs33019902	-3.94989e-13	8	4.30248
rs32872482	0.807584	8	4.30255
rs247224276	0.794069	8	4.30258
rs225511256	0.807584	8	4.30457
rs32651130	-3.94989e-13	8	4.30467
rs260428878	0.807584	8	4.30471
rs108472626	0.807584	8	4.3049
rs217417374	-3.94989e-13	8	4.30537
rs223648217	0.454336	8	4.3054
rs32567734	-3.94989e-13	8	4.30574
rs47807004	0.807584	8	4.30583
rs48487041	-3.94989e-13	8	4.30589
rs33018336	0.807584	8	4.30601
rs243768682	0.807584	8	4.30608
rs48944589	0.0250981	8	4.30676
rs48089986	-3.94989e-13	8	4.30692
rs32904806	-3.94989e-13	8	4.30787
rs33283752	0.0250981	8	4.30795
rs32716000	0.807584	8	4.30796
rs33034542	-3.94989e-13	8	4.30887
rs32776932	-3.94989e-13	8	4.30896
rs32932438	0.0249999	8	4.30898
rs248906930	0.316606	8	4.30902
rs33599096	0.807584	8	4.30941
rs252957155	0.807584	8	4.30955
rs33103772	-3.94989e-13	8	4.30958
rs235431823	-3.94989e-13	8	4.30962
rs579684303	0.792864	8	4.30991
rs262948253	0.454202	8	4.31106
rs33311555	0.807584	8	4.31129
rs214688155	0.807584	8	4.31132
rs32731452	0.454067	8	4.31133
rs579533468	0.454067	8	4.31139
rs253626973	0.807584	8	4.3114
rs262495362	-3.94989e-13	8	4.31193
rs50749221	0.0249017	8	4.31207
rs32651897	-3.94989e-13	8	4.31321
rs256706789	-3.94989e-13	8	4.31471
rs32874051	-3.94989e-13	8	4.3159
rs264846856	0.807584	8	4.31592
rs46110545	0.0246069	8	4.316
rs257082747	-3.94989e-13	8	4.31611
rs582516344	-3.94989e-13	8	4.31629
rs49892165	0.45366	8	4.31633
rs214589477	-3.94989e-13	8	4.31641
rs216167140	0.807584	8	4.31651
rs249647898	0.0246069	8	4.3188
rs49587970	0.45366	8	4.32095
rs32928052	0.807584	8	4.32848
rs33169082	-3.94989e-13	8	4.32864
rs32575902	0.0243118	8	4.32871
rs240866737	0.807584	8	4.32888
rs32924063	0.316461	8	4.32894
rs33184524	0.807584	8	4.32913
rs218804812	-3.94989e-13	8	4.32926
rs242899926	0.453249	8	4.32936
rs239322526	0.0243118	8	4.3295
rs32674703	-3.94989e-13	8	4.33003
rs216594226	0.0243118	8	4.33101
rs242050380	0.0246078	8	4.33103
rs254726503	0.452728	8	4.33106
rs211920651	0.807588	8	4.33108
rs107957238	0.0246078	8	4.33108
rs107779221	-3.94989e-13	8	4.33118
rs218172407	0.807588	8	4.33168
rs237808877	0.452728	8	4.33178
rs33037307	-3.94989e-13	8	4.33334
rs224186367	-3.94989e-13	8	4.33469
SV_8_4335209_4335464	0.0246078	8	4.33534
rs49007582	0.316554	8	4.33747
rs223149701	0.78823	8	4.33826
rs47618032	0.807588	8	4.34523
rs47044618	0.0246078	8	4.35543
rs49945053	0.807588	8	4.35772
rs108025611	0.452728	8	4.36384
rs49191521	0.807593	8	4.40322
rs48939574	-3.94989e-13	8	4.40339
rs46592794	0.0250473	8	4.40349
rs243119567	0.811584	8	4.4036
rs255599113	0.3291	8	4.40365
rs49755710	0.450122	8	4.40388
rs32540540	-3.94989e-13	8	4.40408
rs32617280	-3.94989e-13	8	4.40409
rs33348030	0.811584	8	4.40426
rs249911926	0.0250473	8	4.40946
rs32971632	0.450122	8	4.41157
rs218246125	0.787907	8	4.41524
rs585893588	0.388152	8	4.41967
rs221318346	0.811584	8	4.42088
rs251056258	0.811584	8	4.43056
rs215921306	0.388152	8	4.46806
rs51386373	0.388152	8	4.46871
rs51125732	0.388366	8	4.47106
rs581540335	-3.94989e-13	8	4.47116
rs264509660	0.827771	8	4.4714
rs257823532	0.447724	8	4.47211
rs51088737	-3.94989e-13	8	4.47247
rs47173927	0.342314	8	4.47255
rs33013933	0.827771	8	4.47259
rs48306205	-3.94989e-13	8	4.47265
rs255247420	0.788359	8	4.47339
rs226502498	0.824344	8	4.47376
rs219599489	-3.94989e-13	8	4.47397
rs251835095	0.824304	8	4.47432
rs32777678	-3.94989e-13	8	4.47443
rs257426597	0.824304	8	4.47457
rs242292016	-3.94989e-13	8	4.47638
SV_8_4477362_4477375	0.824304	8	4.47737
rs50461070	0.00915646	8	4.47998
rs233907818	0.824304	8	4.48119
rs219141088	0.345367	8	4.48454
rs46515540	-3.94989e-13	8	4.50026
rs32781547	0.824254	8	4.50058
rs242676903	0.824254	8	4.50077
rs33433537	-3.94989e-13	8	4.5022
rs32777530	0.00903813	8	4.50253
rs33143150	0.824245	8	4.50332
rs256310973	-3.94989e-13	8	4.50362
rs33230798	0.810197	8	4.50413
rs46805442	-3.94989e-13	8	4.50424
rs579614006	0.810197	8	4.50436
rs583940522	0.00923607	8	4.50573
rs33896116	-3.94989e-13	8	4.50573
rs229783162	0.355903	8	4.50714
rs260083499	0.355983	8	4.50768
rs48687289	0.806501	8	4.51135
rs48284506	0.00923607	8	4.51146
rs225990988	0.0888923	8	4.52688
rs228750041	0.440091	8	4.54036
rs248455046	0.810197	8	4.61179
SV_8_4658994_4658996	0.458514	8	4.65899
rs229366475	0.355903	8	4.68063
rs33194138	0.792284	8	4.70362
rs51494451	0.793047	8	4.70383
rs32598832	-3.94989e-13	8	4.70387
rs243303927	0.793047	8	4.70388
rs213077400	-3.94989e-13	8	4.70496
rs33372658	0.00946748	8	4.70618
rs583092783	-3.94989e-13	8	4.70719
rs255185336	0.810934	8	4.71226
rs235082618	0.433912	8	4.72337
rs230318435	0.793047	8	4.72384
rs48221933	0.793801	8	4.72796
rs257559533	0.793508	8	4.72803
rs246378551	-3.94989e-13	8	4.72807
rs216057084	0.793508	8	4.72807
rs260872627	-3.94989e-13	8	4.73038
rs50079374	0.00899599	8	4.73864
rs224685811	0.431041	8	4.74231
rs248582459	-3.94989e-13	8	4.74526
rs227955311	0.353381	8	4.79782
rs46572544	-3.94989e-13	8	4.80938
rs225606259	0.792742	8	4.80941
rs48878975	-3.94989e-13	8	4.80966
rs245591912	-3.94989e-13	8	4.80993
rs49100389	0.792742	8	4.81006
rs47520996	-3.94989e-13	8	4.81408
rs256612667	0.340962	8	4.82599
rs211986750	0.793144	8	4.83188
rs108026503	0.366525	8	4.86234
rs245064004	0.424722	8	4.87753
rs33042029	0.00808458	8	4.88343
rs33840437	0.792266	8	4.95613
rs257999681	-3.94989e-13	8	4.95615
rs33840440	0.792262	8	4.95622
rs33841059	0.792262	8	4.95689
rs49775553	-3.94989e-13	8	4.96959
rs259044537	-3.94989e-13	8	4.97001
rs587362935	0.758589	8	4.98194
rs581098248	0.00718968	8	4.9822
rs581460162	0.319757	8	4.99525
rs33837042	-3.94989e-13	8	5.06083
rs48442124	0.792261	8	5.06098
rs248869165	-3.94989e-13	8	5.06133
rs265453637	-3.94989e-13	8	5.06239
rs258509486	0.00676312	8	5.06251
rs582133001	0.792261	8	5.06276
rs49461407	-3.94989e-13	8	5.06433
rs33841099	0.306613	8	5.08045
rs29589746	0.792265	8	5.08409
rs216376845	0.792263	8	5.08423
rs32734762	-3.94989e-13	8	5.08462
SV_8_5085242_5085576	-3.94989e-13	8	5.08541
rs221870006	0.792263	8	5.08718
rs29591563	0.00645055	8	5.08884
rs32643819	-3.94989e-13	8	5.09089
rs254248787	0.295891	8	5.09389
rs241148521	0.792263	8	5.09614
rs584089571	0.792263	8	5.10363
rs29594638	0.00645055	8	5.1173
rs259470078	0.113058	8	5.12129
rs249574035	0.295891	8	5.14009
rs586136047	0.411639	8	5.14076
SV_8_5152510_5152512	0.449878	8	5.15251
rs33236740	0.792261	8	5.16113
rs257280860	0.792263	8	5.16117
rs33211339	-3.94989e-13	8	5.16121
rs219728143	-3.94989e-13	8	5.16122
rs32579646	0.792263	8	5.16122
rs32773165	-3.94989e-13	8	5.16333
rs29599090	0.409423	8	5.16453
rs29599093	0.00620477	8	5.16517
rs33576836	-3.94989e-13	8	5.16722
rs244777196	0.792277	8	5.16724
rs3715345	-3.94989e-13	8	5.16738
rs3717869	0.792277	8	5.16776
rs579698505	0.792277	8	5.16884
rs581721883	-3.94989e-13	8	5.16884
rs580514544	-3.94989e-13	8	5.16975
rs236359775	0.681995	8	5.17313
rs33603624	0.00608549	8	5.20453
rs237777414	0.79229	8	5.20693
rs263294143	-3.94989e-13	8	5.20693
rs579606793	0.792277	8	5.20717
rs29596786	-3.94989e-13	8	5.20749
rs213036054	0.792277	8	5.20768
rs32604896	-3.94989e-13	8	5.20831
rs222380029	0.275751	8	5.20974
rs579096386	0.792277	8	5.22558
rs29591240	0.792265	8	5.22701
rs51062466	-3.94989e-13	8	5.22703
rs216169975	0.792265	8	5.22704
rs217097572	-3.94989e-13	8	5.22711
rs220530952	0.792265	8	5.22742
rs227302403	-3.94989e-13	8	5.22758
8:5230552_G/C	0.792265	8	5.23055
rs585467551	0.648818	8	5.23083
rs220754142	0.447661	8	5.23548
rs218677376	0.00572317	8	5.24138
rs33396224	0.266268	8	5.25505
SV_8_5264975_5271275	0.792265	8	5.26813
rs29597850	0.271762	8	5.27503
rs242153291	-3.94989e-13	8	5.27507
rs258308446	0.792265	8	5.27515
rs251436761	0.792265	8	5.2753
rs261557540	0.636452	8	5.27536
rs264680214	-3.94989e-13	8	5.27584
rs585820380	-3.94989e-13	8	5.27609
rs221432076	0.271762	8	5.27652
rs29599738	0.792265	8	5.27719
rs29599741	-3.94989e-13	8	5.27721
rs50578462	-3.94989e-13	8	5.27723
rs252245447	0.792266	8	5.27734
rs582619722	-3.94989e-13	8	5.27739
rs265836721	0.636436	8	5.27758
rs233880595	0.271773	8	5.27759
rs213709001	0.792266	8	5.27915
rs33483261	0.271773	8	5.28038
rs33119280	0.0054483	8	5.28127
rs29591935	0.636436	8	5.28428
rs29595077	0.271773	8	5.29937
rs227196395	0.261548	8	5.30063
rs264735836	0.636436	8	5.34139
rs250825035	-3.94989e-13	8	5.34307
rs261254743	-3.94989e-13	8	5.34308
rs214360436	-3.94989e-13	8	5.34317
rs227288960	0.792266	8	5.34326
rs217899826	-3.94989e-13	8	5.34341
rs29599259	0.792266	8	5.34348
SV_8_5343535_5343814	0.792266	8	5.34367
rs29599262	0.271802	8	5.34413
rs218254831	0.636391	8	5.34831
rs244509757	0.636391	8	5.3527
rs215427209	0.271802	8	5.35454
rs258535777	0.258256	8	5.35578
rs246379168	0.0050505	8	5.38298
rs256228972	0.397768	8	5.38939
rs219797552	0.0050505	8	5.39094
rs237560222	0.0050505	8	5.39447
rs230728673	0.245418	8	5.39778
rs586956846	0.792266	8	5.3979
rs29597299	0.258256	8	5.42708
rs32984567	0.397768	8	5.44181
rs228625149	0.258256	8	5.44575
rs29601301	0.119514	8	5.45976
rs3714866	0.271819	8	5.46234
rs3715424	0.792265	8	5.46239
rs214453496	0.639188	8	5.46275
rs236340919	0.792265	8	5.46288
rs29592478	0.273419	8	5.46323
rs233476070	-3.94989e-13	8	5.46535
rs46116011	-3.94989e-13	8	5.46743
rs33089190	-3.94989e-13	8	5.47711
rs231513475	0.443693	8	5.47927
rs29597767	0.273419	8	5.47951
rs250699453	0.639188	8	5.48668
rs243942143	0.273419	8	5.48894
rs584876844	0.394197	8	5.51473
rs29597237	0.254622	8	5.52656
rs258407532	0.792265	8	5.53886
rs256523664	0.792265	8	5.54156
rs29601035	0.792265	8	5.54377
rs29601038	0.792265	8	5.5439
rs33207868	0.792265	8	5.54394
rs32994670	-3.94989e-13	8	5.54425
rs46763639	0.792265	8	5.54453
rs257195215	-3.94989e-13	8	5.54456
rs32636357	0.121777	8	5.54479
rs29602986	0.792265	8	5.54536
rs33264437	-3.94989e-13	8	5.54731
rs225487028	0.645355	8	5.54941
rs235696706	0.645355	8	5.55026
rs29601567	0.00475506	8	5.56024
rs232653521	0.277024	8	5.56308
rs212178165	0.250754	8	5.58783
SV_8_5639959_5639968	0.361128	8	5.63996
rs49197881	-3.94989e-13	8	5.67556
rs48969546	-3.94989e-13	8	5.67563
rs29606455	0.792265	8	5.67565
rs29606458	0.792265	8	5.67574
rs33145474	-3.94989e-13	8	5.67669
rs29600358	0.0047484	8	5.67713
rs29601084	-3.94989e-13	8	5.67771
rs29601090	0.648332	8	5.67774
rs250719576	0.792265	8	5.67791
rs240892480	0.792282	8	5.67798
rs259973087	-3.94989e-13	8	5.67801
rs216165296	0.792282	8	5.67812
rs257189877	0.247296	8	5.67943
rs32902343	-3.94989e-13	8	5.6798
rs32791469	0.00474988	8	5.68123
rs249788282	-3.94989e-13	8	5.68162
rs29602951	0.255336	8	5.68401
rs29603854	0.649481	8	5.68438
SV_8_5686232_5686236	0.792282	8	5.68623
rs29604850	0.388824	8	5.68851
rs263917202	0.388824	8	5.69022
rs217010796	0.00474988	8	5.69394
rs49561222	0.247296	8	5.70249
rs223477993	0.255336	8	5.7039
rs254318630	0.792282	8	5.70429
rs29601870	0.279603	8	5.71387
rs33227968	0.649481	8	5.72012
SV_8_5720911_5721616	0.00474988	8	5.72126
rs32888065	0.279603	8	5.72751
rs29602859	0.0347103	8	5.737
rs237396702	0.792303	8	5.73708
rs238261505	-3.94989e-13	8	5.73724
8:5737312_T/C	0.792303	8	5.73731
rs32945539	0.00475466	8	5.73787
rs232989202	0.650695	8	5.73849
rs256793002	-3.94989e-13	8	5.73866
rs46115004	-3.94989e-13	8	5.73945
rs49297008	0.280422	8	5.73988
rs29601287	-3.94989e-13	8	5.75083
rs29601290	-3.94989e-13	8	5.75087
rs261094371	0.792318	8	5.75088
rs6170904	0.792318	8	5.75142
rs6185037	-3.94989e-13	8	5.75167
rs29602091	0.00475866	8	5.75247
rs29602964	0.280864	8	5.75255
rs29603906	0.651324	8	5.75291
rs29605763	-3.94989e-13	8	5.7552
rs29608484	0.792318	8	5.75929
rs262423589	0.792318	8	5.75938
rs586694628	0.24517	8	5.7751
rs50092358	0.034718	8	5.78015
rs50880799	0.281161	8	5.78139
rs50873673	0.651735	8	5.78148
rs262200469	0.792297	8	5.78155
rs51413190	0.281133	8	5.78155
rs51710963	-3.94989e-13	8	5.78159
rs33293910	-3.94989e-13	8	5.78214
rs223404866	0.792297	8	5.78221
rs49468194	0.792297	8	5.78229
rs265380628	-3.94989e-13	8	5.7824
rs252774366	0.792297	8	5.79306
rs49262873	0.243891	8	5.795
rs47605673	0.651735	8	5.8132
rs264545421	0.281133	8	5.81474
rs51739353	0.281106	8	5.8177
rs48789034	0.651738	8	5.81773
rs241516572	-3.94989e-13	8	5.81773
rs219617601	0.651738	8	5.81776
rs32762565	-3.94989e-13	8	5.8183
rs259049223	0.792265	8	5.81879
rs32671037	0.281106	8	5.81907
rs261191839	0.792265	8	5.81916
rs234411075	0.241905	8	5.82094
rs241680409	0.792265	8	5.82463
rs49460730	-3.94989e-13	8	5.82471
rs263901735	0.651738	8	5.82503
rs33525518	0.792265	8	5.83004
rs249289020	0.281106	8	5.83306
rs237115331	0.651738	8	5.83389
rs49748499	0.00455322	8	5.84824
rs218804604	0.281106	8	5.86832
rs50339263	0.792265	8	5.88286
rs214000715	0.792265	8	5.88302
rs52458865	0.792265	8	5.88307
rs49878515	-3.94989e-13	8	5.88327
rs222516143	-3.94989e-13	8	5.88328
rs246489062	0.651747	8	5.88356
rs257341296	-3.94989e-13	8	5.8837
rs48049228	0.651747	8	5.88605
rs49355882	0.281105	8	5.88637
rs222756406	0.23863	8	5.88701
rs33019813	0.0347419	8	5.8966
SV_8_5897085_5897087	0.16259	8	5.89709
rs36975247	0.281105	8	5.90336
rs32576922	0.281105	8	5.90364
rs253541542	0.0043177	8	5.9062
rs251581569	0.281105	8	5.91255
rs222953827	0.792265	8	5.92739
rs386911877;rs225117731	0.40175	8	5.95832
rs39358337	0.792265	8	5.98437
rs263677253	0.792265	8	5.98451
rs36774299	0.792265	8	5.98462
rs36671220	-3.94989e-13	8	5.98465
rs38795544	0.281102	8	5.98483
rs584213236	0.651753	8	5.98543
rs219358878	0.236285	8	5.98586
rs224830838	0.37937	8	5.98592
rs234197963	-3.94989e-13	8	5.98653
rs254236799	0.00415824	8	5.9876
rs262784647	-3.94989e-13	8	5.9918
rs262554585	0.281102	8	5.99225
rs36601522	0.651753	8	5.99243
rs38815191	0.792265	8	5.99836
rs582799829	-3.94989e-13	8	5.99841
rs213393383	0.792265	8	5.99859
rs255573272	0.235699	8	5.99882
rs38372917	0.792265	8	5.99883
rs215635046	-3.94989e-13	8	5.99953
rs585797530	-3.94989e-13	8	5.99978
rs108537100	0.281101	8	6.00097
rs108241681	0.00411955	8	6.00106
rs232559451	0.651755	8	6.00457
rs49795357	0.651755	8	6.00536
rs213007490	0.235699	8	6.00636
rs257137825	0.281101	8	6.00918
rs36875317	0.262786	8	6.01042
rs33270518	0.281101	8	6.01276
rs249763895	0.651859	8	6.01279
rs36498483	-3.94989e-13	8	6.0128
rs36734987	0.792265	8	6.0129
rs264074670	0.792265	8	6.01325
rs263320710	0.281048	8	6.01339
rs262930127	-3.94989e-13	8	6.01355
rs32685088	0.00389318	8	6.0139
rs213172105	0.232179	8	6.02186
rs217700256	-3.94989e-13	8	6.02206
rs229743603	0.26497	8	6.02232
rs239481597	0.651859	8	6.02236
rs261912059	0.26497	8	6.02852
rs226433076	0.281048	8	6.03738
rs584307539	0.232179	8	6.0387
rs258463727	0.375702	8	6.07765
rs228812930	0.375702	8	6.08277
rs234262160	0.00389318	8	6.08919
rs240815637	0.281048	8	6.09219
rs36594275	0.375702	8	6.10113
rs52100478	0.792265	8	6.10962
rs32989599	0.00389318	8	6.11843
rs578333215	0.792265	8	6.12247
rs33223807	0.651859	8	6.12286
rs32636185	0.00389318	8	6.12873
SV_8_6137112_6137352	0.375702	8	6.13723
rs584824022	0.00389318	8	6.13738
rs50489508	0.26497	8	6.14112
rs33057909	0.232179	8	6.14221
rs230015438	0.651859	8	6.17188
rs245846109	0.232179	8	6.17211
rs48351252	0.792265	8	6.17994
rs49219135	-3.94989e-13	8	6.18002
rs265103875	0.792305	8	6.18006
rs581484309	0.792305	8	6.18009
rs581199190	-3.94989e-13	8	6.18018
rs49616305	0.00365243	8	6.18025
rs240592303	0.651988	8	6.18046
rs253907837	0.281018	8	6.18163
rs211737316	0.792305	8	6.18188
rs255599322	0.228061	8	6.1821
rs33552139	-3.94989e-13	8	6.18337
rs255491605	0.267513	8	6.18351
rs51297870	0.372039	8	6.18738
rs47699419	0.267513	8	6.18814
rs238826204	0.267513	8	6.18922
rs244444144	0.281018	8	6.19077
rs6277333	0.651988	8	6.19154
rs46582715	0.372039	8	6.20175
rs250790033	0.372039	8	6.20788
rs237830215	0.00365243	8	6.2117
rs37814995	0.371307	8	6.22441
rs38111838	0.792376	8	6.22447
rs221534597	0.372706	8	6.22456
rs38165027	0.792376	8	6.22497
rs33036179	-3.94989e-13	8	6.22559
rs211801957	0.00392073	8	6.22634
rs220180568	-3.94989e-13	8	6.22717
rs259828103	0.652099	8	6.22726
rs236283608	0.226367	8	6.22796
rs36987127	0.281041	8	6.23043
rs32852363	-3.94989e-13	8	6.23052
rs6306721	0.652099	8	6.23243
rs213467940	0.652099	8	6.23921
rs239880301	0.226367	8	6.2493
rs37504695	0.00424307	8	6.2496
rs37353903	0.00424081	8	6.24976
rs33113139	0.00424081	8	6.2498
rs240969860	0.652209	8	6.24994
rs227919566	0.225493	8	6.25041
rs228046255	0.28102	8	6.25108
rs239471932	0.79239	8	6.25112
rs234583305	0.28102	8	6.2513
rs222412998	-3.94989e-13	8	6.25136
rs241683726	-3.94989e-13	8	6.25144
rs247500209	0.652209	8	6.25172
rs241946043	0.374111	8	6.25209
rs254578632	0.262968	8	6.25389
rs48794708	0.374111	8	6.25398
rs45732438	0.262968	8	6.25404
rs36433035	0.79239	8	6.2545
SV_8_6254685_6254687	0.824928	8	6.25469
rs32560319	-3.94989e-13	8	6.25481
rs49756680	0.79239	8	6.27367
rs107799207	0.00424081	8	6.27724
rs46062529	0.262968	8	6.28315
rs36348520	-3.94989e-13	8	6.28815
rs37395215	0.280941	8	6.28818
rs249238054	0.652291	8	6.28867
rs38882431	-3.94989e-13	8	6.28872
rs46166922	0.792329	8	6.28992
rs263944780	0.225518	8	6.29012
rs263196762	0.792329	8	6.29037
rs260561824	-3.94989e-13	8	6.29042
rs255924810	0.00423223	8	6.29052
rs262969584	-3.94989e-13	8	6.29082
rs265261663	0.280941	8	6.29752
rs246848775	0.00423223	8	6.29945
rs33194140	0.652291	8	6.31789
rs265680244	0.263079	8	6.31981
rs255977926	0.374118	8	6.31988
rs214370397	0.792329	8	6.33746
rs240129477	0.263079	8	6.34325
rs257364792	0.225518	8	6.34349
rs37316282	0.374118	8	6.34494
rs222888381	0.00423223	8	6.35184
8:6353599_A/C	0.652291	8	6.3536
rs219383000	0.374118	8	6.3595
rs37224770	0.792285	8	6.37976
rs36769179	0.810534	8	6.37988
rs36659632	-3.94989e-13	8	6.37995
rs254755697	0.225577	8	6.37997
rs583524717	0.810534	8	6.3802
rs234967345	0.670643	8	6.38088
rs33221097	-3.94989e-13	8	6.38316
rs227736997	0.384374	8	6.38331
rs32786013	0.004225	8	6.38346
rs39165316	-3.94989e-13	8	6.38592
rs3714452	0.280949	8	6.38895
rs38615979	0.274352	8	6.38933
rs33471193	0.810534	8	6.39429
rs32737618	0.225577	8	6.39861
rs220932116	0.274352	8	6.40116
rs37721430	0.280949	8	6.40685
rs213116529	0.004225	8	6.42388
rs216235067	0.412794	8	6.42505
rs36757066	0.004225	8	6.43401
rs33402550	0.004225	8	6.4356
rs261723644	0.670643	8	6.43669
rs213782846	0.670643	8	6.4367
rs211939263	0.670643	8	6.43892
rs250998461	0.280949	8	6.43896
rs264058776	0.810534	8	6.43932
rs37357038	0.225577	8	6.44195
rs239192240	0.225577	8	6.44207
rs252502905	0.274352	8	6.44209
rs263086139	0.384374	8	6.44223
rs33084856	0.280949	8	6.44464
rs258065059	0.274352	8	6.45067
SV_8_6550256_6550258	0.439509	8	6.55026
rs36595607	0.004225	8	6.5617
rs52133409	0.384374	8	6.56288
rs36587462	0.384374	8	6.56371
rs51329869	0.004225	8	6.56438
rs47312425	0.281013	8	6.57831
rs32702942	-3.94989e-13	8	6.5785
rs33556761	0.829973	8	6.57852
rs243825171	0.226324	8	6.57858
rs232204112	0.829973	8	6.57869
rs214099627	0.226324	8	6.57878
rs581274743	0.00422688	8	6.57894
rs48485697	0.698959	8	6.57935
rs215761194	-3.94989e-13	8	6.57969
rs32807480	0.28995	8	6.58006
rs247331462	0.698959	8	6.58029
rs51590684	0.395933	8	6.58199
rs262425432	0.277948	8	6.58227
rs251341635	0.28995	8	6.58265
rs33117697	0.829973	8	6.58341
rs49536877	-3.94989e-13	8	6.58369
rs211951734	0.395933	8	6.58536
rs235158247	0.829973	8	6.58536
rs36313856	0.00422688	8	6.59128
rs38855871	0.00422688	8	6.59167
SV_8_6595043_6595351	0.00422688	8	6.5952
rs217313160	0.395933	8	6.59847
rs36657499	-3.94989e-13	8	6.60511
rs47322639	0.00422858	8	6.60517
rs50744199	-3.94989e-13	8	6.60525
rs257159870	0.00422858	8	6.60533
rs230323067	0.837816	8	6.6054
rs33341176	0.837816	8	6.60576
rs36660986	0.400902	8	6.60602
rs36311645	-3.94989e-13	8	6.60738
rs32629021	-3.94989e-13	8	6.61025
rs239145055	0.728741	8	6.61062
rs36319566	0.400902	8	6.61197
rs249515248	0.837816	8	6.622
rs247447910	0.00422858	8	6.62229
rs236705776	0.400902	8	6.63673
rs37271837	0.842677	8	6.65759
rs3687223	0.00423892	8	6.65769
rs37168417	0.842639	8	6.65773
rs36812705	0.404117	8	6.65787
rs33513786	0.0187953	8	6.65801
rs37455501	0.00424405	8	6.6581
rs36495534	0.843369	8	6.65933
rs585282684	0.404429	8	6.65993
rs39066222	0.0187953	8	6.66123
rs33373456	-3.94989e-13	8	6.66359
8:6664673_T/A	0.754258	8	6.66467
rs585347730	0.22275	8	6.67323
rs252908657	0.00424405	8	6.67746
rs265910653	0.404429	8	6.67748
rs32768234	0.0349361	8	6.69903
rs32613722	-3.94989e-13	8	6.69916
rs36542241	0.0211785	8	6.69929
rs36376357	0.844907	8	6.6995
rs217299024	0.842538	8	6.69987
rs236244553	0.405295	8	6.6999
rs215705263	0.0211785	8	6.70013
rs36410638	0.00425342	8	6.70025
rs33441008	0.404265	8	6.71467
rs51991896	0.842538	8	6.71913
rs218401457	0.229538	8	6.71946
rs240895523	0.327841	8	6.72136
rs264268364	0.404265	8	6.7275
rs32703768	0.00425342	8	6.72888
rs36761049	0.844907	8	6.7297
rs36648605	0.00427245	8	6.74229
rs256123525	0.771884	8	6.74428
rs37738221	0.205754	8	6.745
rs32921108	0.230163	8	6.78264
rs219648053	0.769358	8	6.78369
rs29605618	0.210821	8	6.80925
rs29605621	0.772411	8	6.80927
rs29606540	0.0243153	8	6.80956
rs261775524	0.209798	8	6.8096
rs222819754	0.842468	8	6.80961
rs33007796	0.852955	8	6.80998
rs50248237	0.207902	8	6.81037
rs216321030	0.0237419	8	6.81206
rs29604199	0.0246781	8	6.81342
rs29607078	0.849116	8	6.81516
rs29608752	0.00411412	8	6.81659
rs233732797	0.846674	8	6.81701
rs29608712	0.00450736	8	6.82031
rs29609938	0.18512	8	6.83649
rs255705175	0.774625	8	6.84065
rs226124602	0.40554	8	6.84384
rs223652164	0.185527	8	6.84395
rs29606935	0.778038	8	6.85533
rs255798104	0.768733	8	6.87328
rs29611076	0.0246975	8	6.88256
rs29611079	0.024679	8	6.88259
rs29611082	0.77292	8	6.88261
rs46546228	0.780859	8	6.88268
rs229116946	0.842462	8	6.88278
rs50444084	0.204689	8	6.88281
rs29611791	0.855697	8	6.88353
rs257624429	0.209606	8	6.88388
rs29612759	0.210794	8	6.88397
rs29612762	0.772669	8	6.88399
rs32785924	0.199871	8	6.88403
rs227866960	0.841253	8	6.8843
rs214379368	0.0247422	8	6.88455
rs29606015	0.0247924	8	6.88474
rs29606020	0.201041	8	6.88506
rs587383679	0.209234	8	6.88527
rs29608834	0.0247839	8	6.88624
rs231582360	0.860044	8	6.89103
rs29608831	0.786609	8	6.89209
rs225944048	0.768755	8	6.89406
rs262113731	0.210199	8	6.89994
rs52123090	0.00383712	8	6.90112
rs52089000	0.863157	8	6.90295
rs249082136	0.183082	8	6.9099
rs29612365	0.33908	8	6.91013
rs225025267	0.32591	8	6.91662
rs32918950	0.418427	8	6.9196
rs245720893	0.185763	8	6.92752
8:6943464_A/G	0.845554	8	6.94346
rs239843827	0.00383712	8	6.94515
rs582623337	0.408761	8	6.94694
rs244241269	0.865991	8	6.95067
rs47513917	0.865773	8	6.95076
rs49832330	0.024866	8	6.95078
rs247029722	0.840134	8	6.9512
rs233251382	0.00371312	8	6.95124
rs235875174	0.181821	8	6.95177
rs51065296	0.0248596	8	6.95205
rs29612542	0.340015	8	6.95227
rs6369559	0.0249153	8	6.95327
rs214889892	0.339955	8	6.95431
rs29614902	0.0317774	8	6.95448
rs255113349	0.841197	8	6.95467
rs230653876	0.861581	8	6.95481
rs253246004	0.360076	8	6.95484
rs220290909	0.200095	8	6.95539
rs32658661	0.0320035	8	6.95851
rs226640862	0.0250968	8	6.96009
rs239532914	0.935048	8	6.9602
rs254551231	0.842696	8	6.96028
rs249624179	0.860636	8	7.00406
rs257195810	0.00368168	8	7.05906
rs29643520	0.412912	8	7.08837
rs29645514	0.111957	8	7.08959
rs29644975	0.0059298	8	7.10363
rs29646505	0.00368168	8	7.12064
rs33016144	0.0327737	8	7.12333
rs29644920	0.34275	8	7.13166
rs230454260	0.412206	8	7.13255
rs258023305	0.402785	8	7.15634
rs29649358	0.034385	8	7.19296
rs29640675	0.0347279	8	7.19316
rs29640681	0.842319	8	7.19343
rs586385855	0.855673	8	7.19361
rs216624570	0.414052	8	7.19373
rs246342538	0.842319	8	7.19388
rs249386190	-3.94989e-13	8	7.194
rs29643174	0.00596799	8	7.19456
rs219128416	0.00366371	8	7.19504
rs246176786	0.404073	8	7.19671
rs48663605	0.855673	8	7.2
rs46842959	0.0347279	8	7.20034
rs233408262	0.00596799	8	7.20675
rs261382044	0.202907	8	7.21061
rs222585647	1.0559	8	7.21184
rs33581646	0.0644283	8	7.21222
rs258525483	1.0559	8	7.21305
rs29650185	0.842472	8	7.23134
rs29650188	0.842601	8	7.23142
rs33599773	0.0370122	8	7.23147
rs29650191	0.849216	8	7.23154
rs29651204	0.0370122	8	7.23207
rs29652126	-3.94989e-13	8	7.23241
rs263701036	0.192847	8	7.23351
rs245700066	1.0691	8	7.23658
rs32629138	0.402589	8	7.24417
rs214513306	0.00367997	8	7.24875
rs29645732	0.406734	8	7.26768
rs587511112	0.842601	8	7.27153
SV_8_7281233_7281750	0.849216	8	7.28149
rs50369184	0.402589	8	7.28193
rs29651629	0.00449955	8	7.28201
rs49714489	0.360118	8	7.28209
rs50168726	0.194466	8	7.28391
rs254218425	0.35503	8	7.28714
rs29649393	0.842731	8	7.29682
rs29650226	0.842731	8	7.29683
rs29650232	-3.94989e-13	8	7.297
rs32792732	0.843344	8	7.29718
rs265223421	0.0639319	8	7.29759
rs236393819	0.0639319	8	7.29806
rs236304527	1.06868	8	7.29822
rs29652938	0.183828	8	7.29859
rs242270959	0.843344	8	7.29938
rs261454577	0.833146	8	7.29939
rs29655634	0.833451	8	7.29978
rs50768992	0.0639319	8	7.29989
rs32910830	0.0639319	8	7.30055
rs223667114	-3.94989e-13	8	7.30084
rs29649004	0.181668	8	7.30148
rs248254185	1.06935	8	7.30244
rs264992724	0.352371	8	7.3075
rs240320617	0.00441338	8	7.30815
rs29654896	-3.94989e-13	8	7.30896
rs29654899	0.17246	8	7.30917
rs29654902	0.792647	8	7.30927
rs253523608	0.792647	8	7.3094
rs108760955	-3.94989e-13	8	7.30957
rs29655881	0.340094	8	7.30958
rs108491380	0.17246	8	7.30958
rs29651235	1.07049	8	7.31071
rs46098683	-3.94989e-13	8	7.31107
rs220584879	-3.94989e-13	8	7.31148
rs29655039	0.792647	8	7.31151
rs240158070	0.00800137	8	7.31943
rs255238703	0.340094	8	7.32152
rs234439155	0.401652	8	7.34476
rs29649673	0.0113591	8	7.34543
rs29650546	0.760257	8	7.34545
rs237550708	0.165135	8	7.34546
rs32791472	-3.94989e-13	8	7.34569
rs29650552	1.06955	8	7.3457
rs29651481	0.0113591	8	7.34595
rs29652234	0.760257	8	7.34629
rs29652237	0.760254	8	7.34637
rs33104770	0.760254	8	7.34639
rs29654005	-3.94989e-13	8	7.34699
rs232937186	0.151599	8	7.34723
rs29654011	-3.94989e-13	8	7.34736
rs29654844	0.0113719	8	7.34746
rs32672179	0.00746452	8	7.34951
rs234779138	1.06564	8	7.35041
rs255292672	0.401516	8	7.3659
rs580557630	-3.94989e-13	8	7.366
rs584437125	0.0113719	8	7.37365
rs50703134	0.401516	8	7.38241
rs581524357	0.760254	8	7.39185
rs50219594	0.0113719	8	7.3939
rs29653404	0.760254	8	7.39895
rs29656696	1.06564	8	7.40611
rs29656701	0.325273	8	7.4062
rs29657674	0.325273	8	7.40634
rs29652616	1.05811	8	7.40704
rs29652622	-3.94989e-13	8	7.40719
rs29653574	0.143818	8	7.40721
rs29653577	1.05157	8	7.40743
rs227008476	0.760247	8	7.40761
rs255765955	0.401423	8	7.40763
rs238012658	0.317636	8	7.4077
rs32661025	-3.94989e-13	8	7.40778
rs29653580	0.0113575	8	7.40789
rs29655610	0.760247	8	7.40807
rs227779002	-3.94989e-13	8	7.40907
rs29653818	0.00423508	8	7.41306
rs29657633	0.317636	8	7.41475
rs259939890	0.0113575	8	7.41523
rs257143563	0.143818	8	7.41656
rs257428924	0.143818	8	7.42667
SV_8_7427497_7428342	0.00423508	8	7.42792
rs258373165	1.05157	8	7.4325
rs32639935	0.760247	8	7.43641
rs29661771	0.0113575	8	7.43998
rs29662652	0.00423508	8	7.44101
rs29686274	0.00423508	8	7.45029
SV_8_7450535_7450699	0.0113575	8	7.45062
rs46073004	0.0113575	8	7.45077
rs226242930	0.401423	8	7.45138
rs29688913	0.401423	8	7.45275
rs29691590	0.317636	8	7.45337
rs29691593	0.0113575	8	7.45349
rs258399556	0.760247	8	7.46535
rs29688450	0.526851	8	7.4696
rs29690993	0.143818	8	7.47128
rs33348261	0.401423	8	7.47431
rs29694070	0.401423	8	7.50821
rs33118411	0.316921	8	7.51982
rs585079084	0.760248	8	7.51995
rs216632193	1.04444	8	7.52012
rs33110176	-3.94989e-13	8	7.52012
rs32944686	-3.94989e-13	8	7.52021
rs33517841	0.760248	8	7.52067
rs242723581	-3.94989e-13	8	7.52097
rs50374024	0.316813	8	7.52219
rs216608994	0.149716	8	7.52235
rs46996972	0.0113767	8	7.5225
rs6311527	0.149716	8	7.52252
rs221797167	0.316813	8	7.52262
rs6312685	1.04444	8	7.52277
rs227863100	0.401709	8	7.52289
rs222656921	0.760248	8	7.52369
rs51542225	0.00434326	8	7.52393
rs29695650	0.141505	8	7.52712
rs50204976	0.760248	8	7.52803
rs29691786	0.0695185	8	7.55387
rs387355530	0.30234	8	7.56601
rs52297227	0.401709	8	7.58972
rs217683958	0.316813	8	7.60167
rs225110363	0.529637	8	7.62382
rs29698476	0.760253	8	7.6263
rs250431086	-3.94989e-13	8	7.62638
rs29699407	-3.94989e-13	8	7.62734
rs29699410	0.760425	8	7.62744
rs29700412	0.760425	8	7.62807
rs33054273	-3.94989e-13	8	7.62819
rs236837216	0.760425	8	7.63246
rs387418572	0.532699	8	7.6335
rs33342763	0.305399	8	7.64062
rs586644551	1.04355	8	7.64632
rs52153392	0.0289664	8	7.67362
rs581701154	0.149484	8	7.67551
rs264804369	0.760425	8	7.67881
SV_8_7679259_7679261	0.532699	8	7.67926
SV_8_7681850_7686176	0.0043615	8	7.68401
rs33166255	0.428753	8	7.70108
rs29705595	0.990868	8	7.71042
rs29703693	0.450439	8	7.71589
rs33506777	-3.94989e-13	8	7.74291
rs36247440	0.760754	8	7.74293
rs228081308	-3.94989e-13	8	7.743
rs247260657	0.760754	8	7.74301
rs39366398	0.760754	8	7.74317
rs37025229	-3.94989e-13	8	7.7443
rs36329048	-3.94989e-13	8	7.74646
rs227061061	1.04267	8	7.75235
rs215752460	0.993788	8	7.76411
rs51421253	0.535796	8	7.7684
rs256797978	0.308546	8	7.76919
rs32957166	0.760754	8	7.77268
rs229352649	0.14925	8	7.77435
rs51811700	0.31641	8	7.77446
rs386954690	0.144109	8	7.77692
rs579454654	0.31641	8	7.78425
rs214226125	0.14925	8	7.82999
rs36324483	0.76091	8	7.85471
rs48002937	0.765174	8	7.85475
rs38415855	-3.94989e-13	8	7.85478
rs37758158	0.148695	8	7.85481
rs250192663	0.537129	8	7.85504
rs37595597	0.765174	8	7.85537
rs33353486	-3.94989e-13	8	7.85544
rs261555360	-3.94989e-13	8	7.85633
rs251233926	0.765174	8	7.85786
rs32803016	0.805704	8	7.85789
rs32679641	-3.94989e-13	8	7.85884
rs32633566	0.81075	8	7.85888
rs32623487	0.81075	8	7.85902
rs32855124	-3.94989e-13	8	7.85902
rs32655100	-3.94989e-13	8	7.85911
rs33212866	-3.94989e-13	8	7.85912
rs36384782	0.81075	8	7.85962
rs36912253	0.881716	8	7.85979
rs36542183	0.773732	8	7.86026
rs36249632	0.146144	8	7.86097
rs38238194	0.066695	8	7.86101
rs36967323	0.81075	8	7.86101
rs38317820	0.146144	8	7.86109
rs36592121	1.03471	8	7.86113
rs36615743	0.00627751	8	7.86118
rs36921906	0.00627751	8	7.86121
rs250944736	0.881716	8	7.86146
rs50799088	0.146144	8	7.8615
rs226385299	1.04237	8	7.86591
rs581943974	0.066695	8	7.86974
rs33495396	0.146144	8	7.87708
rs581438382	0.144174	8	7.88026
rs36736003	0.066695	8	7.8834
SV_8_7886326_7886755	0.146144	8	7.88654
rs37013999	0.0677216	8	7.88857
rs32763840	0.149926	8	7.8886
rs243595164	-3.94989e-13	8	7.88861
rs236979461	0.0677254	8	7.88889
rs252282562	0.857819	8	7.88908
rs231632664	0.149926	8	7.88925
rs37690673	0.857819	8	7.88945
rs33559689	0.0677254	8	7.88982
rs33251513	-3.94989e-13	8	7.89047
SV_8_7892107_7892292	-3.94989e-13	8	7.8922
rs37550719	0.743212	8	7.89251
rs226055962	0.532953	8	7.90357
rs36293734	0.857819	8	7.90613
rs33052479	1.04233	8	7.90718
rs38540122	0.857819	8	7.90915
rs256978888	1.04233	8	7.91657
rs36463879	0.00980265	8	7.93151
rs257298636	0.00980265	8	7.93151
rs38408101	0.857819	8	7.94811
rs36895559	0.0677293	8	7.9646
rs37784543	0.864998	8	7.96478
rs36786494	0.74323	8	7.96483
rs37730681	0.0677293	8	7.96488
rs33612454	0.152713	8	7.96505
rs37151762	0.0677293	8	7.96525
rs38489765	0.152713	8	7.96574
rs37889723	-3.94989e-13	8	7.96599
rs36542984	0.864998	8	7.96642
rs249308811	-3.94989e-13	8	7.96667
rs33443527	0.152824	8	7.96734
rs33034024	0.865418	8	7.96755
rs37279128	0.0688452	8	7.96762
rs32870608	0.0688452	8	7.96768
rs36656331	0.151183	8	7.96773
rs47293627	-3.94989e-13	8	7.96777
rs241929491	-3.94989e-13	8	7.9678
rs37644310	0.865418	8	7.96782
rs228705233	-3.94989e-13	8	7.96796
rs32996259	0.151183	8	7.96843
rs36436336	1.04713	8	7.9694
rs36851540	0.899104	8	7.97007
rs37135096	0.865418	8	7.98499
rs32629753	1.04713	8	7.98534
rs38725552	0.0688452	8	7.99264
rs36752618	0.865418	8	7.99309
8:7993383_T/C	0.140406	8	7.99338
rs221005362	0.742727	8	7.9988
rs259210545	0.533165	8	7.99907
rs32552055	0.865418	8	8.00197
rs33172414	0.899104	8	8.01697
rs33376426	0.0121895	8	8.04662
rs36549106	0.457423	8	8.04935
rs387236139	0.0121895	8	8.05704
rs50627054	0.333071	8	8.10049
rs256118717	0.333071	8	8.11072
rs51049364	0.865597	8	8.11416
rs51300625	0.865616	8	8.11425
rs214722574	-3.94989e-13	8	8.11458
rs32680920	0.332187	8	8.11587
rs239058048	0.140245	8	8.11587
rs32928683	0.865634	8	8.11678
rs33338976	0.865615	8	8.11681
rs262838169	-3.94989e-13	8	8.11684
rs215367165	0.865615	8	8.11748
rs218933953	1.05329	8	8.1177
rs33275450	0.865615	8	8.11802
rs33518162	-3.94989e-13	8	8.11852
rs32652642	0.331915	8	8.11919
rs244622302	0.140202	8	8.11998
rs235016710	-3.94989e-13	8	8.14798
rs36799053	0.865595	8	8.15196
rs33066548	0.865604	8	8.15209
rs36397693	-3.94989e-13	8	8.15225
rs32838495	-3.94989e-13	8	8.1523
rs244374082	0.140093	8	8.15265
rs250558077	0.865604	8	8.15362
rs32994608	0.331215	8	8.15491
rs46576385	0.865604	8	8.15517
rs223754454	0.865604	8	8.1554
rs32837051	-3.94989e-13	8	8.15625
rs578957373	0.533247	8	8.16109
rs387334782	1.05668	8	8.16217
rs47983828	0.330777	8	8.17226
rs37252717	0.867629	8	8.17237
rs47917352	0.867629	8	8.17247
rs219482963	0.329781	8	8.17344
rs36275060	0.139698	8	8.17388
rs39067589	-3.94989e-13	8	8.17416
rs244313340	1.05676	8	8.17694
rs238971503	0.867629	8	8.17737
rs219762931	-3.94989e-13	8	8.17813
rs45995094	-3.94989e-13	8	8.17906
rs37129925	0.867629	8	8.1796
rs33470003	-3.94989e-13	8	8.18648
rs38122714	0.870039	8	8.18651
rs257486596	0.139319	8	8.18659
rs33373263	0.328592	8	8.18689
rs578498995	-3.94989e-13	8	8.1869
rs3670701	-3.94989e-13	8	8.1875
rs265444641	0.471159	8	8.18753
rs3670796	0.870039	8	8.18755
rs3672515	0.0113467	8	8.18781
rs40127541	0.870039	8	8.18798
rs33183426	-3.94989e-13	8	8.18856
rs217869996	0.870433	8	8.18917
rs236527521	0.867984	8	8.18917
rs37487520	0.00129854	8	8.1892
rs37020454	0.86395	8	8.18929
rs254523528	0.00129854	8	8.18934
rs239406715	-3.94989e-13	8	8.18942
rs36531477	0.86395	8	8.18942
rs37920319	0.0110411	8	8.18987
rs242116559	0.867984	8	8.19023
rs245619724	0.139229	8	8.1968
rs250006673	0.0108582	8	8.19759
rs37587690	1.04093	8	8.1978
rs46330131	0.423215	8	8.21194
rs37706856	0.482214	8	8.22157
rs37739102	0.139229	8	8.22162
rs50524535	0.0110411	8	8.22173
rs239700187	0.482214	8	8.22187
rs36631350	0.0117048	8	8.22333
rs38070014	0.477715	8	8.22481
rs108115366	0.477715	8	8.26825
rs36795871	0.0108747	8	8.26906
rs37247343	0.0108638	8	8.26914
rs47882165	0.851634	8	8.26915
rs51321169	0.00133357	8	8.26939
rs249099565	-3.94989e-13	8	8.26954
rs241340017	0.86541	8	8.2696
rs37343289	0.0103483	8	8.27041
rs52173171	0.0108638	8	8.27062
rs36242641	0.49604	8	8.27189
rs47526750	0.483839	8	8.27211
rs262157849	0.86541	8	8.27343
rs38758293	0.00133357	8	8.27473
rs32619138	0.851634	8	8.27499
rs37116699	1.00671	8	8.27875
rs255576192	0.139633	8	8.27896
rs50605392	0.483839	8	8.28097
rs36832870	0.0103483	8	8.28224
rs36900063	0.49604	8	8.28237
rs37803565	0.0103483	8	8.28257
rs586027492	0.139633	8	8.30163
SV_8_8315265_8320674	0.0153975	8	8.31797
rs263451249	0.0108638	8	8.32331
rs245130005	0.301307	8	8.33793
rs47110264	0.289572	8	8.33891
rs36394148	0.279081	8	8.33926
rs36580751	0.843695	8	8.33927
rs37709593	0.140571	8	8.33938
rs50902357	0.00134932	8	8.33944
rs36486036	0.133863	8	8.33945
rs37127777	0.279083	8	8.33958
rs37450921	0.865283	8	8.33965
rs37443860	0.295046	8	8.33967
rs3686602	0.0108549	8	8.33992
rs38470223	0.843695	8	8.34106
rs38112426	0.986781	8	8.3414
rs32608815	0.00134932	8	8.34184
rs36829630	0.500517	8	8.34287
rs38197096	0.0101133	8	8.34296
rs261670670	0.0165474	8	8.34339
rs228300431	-3.94989e-13	8	8.34363
rs37338044	0.0181317	8	8.34369
rs256831510	0.959008	8	8.35542
rs260131350	0.500517	8	8.35651
rs240988428	0.0101133	8	8.35694
rs39074540	0.865283	8	8.35735
rs245837641	0.0108549	8	8.35818
rs36528430	0.140571	8	8.36337
rs37486934	0.279086	8	8.36771
rs46903685	0.117154	8	8.36776
rs36310790	0.285868	8	8.36783
rs583138369	-3.94989e-13	8	8.36788
rs234214145	0.000828926	8	8.36792
rs234629221	0.000828926	8	8.36807
rs39328218	0.0160981	8	8.36813
rs37251826	1.00233	8	8.36825
rs39636890	0.124119	8	8.36835
rs37797164	0.838718	8	8.36881
rs262005236	0.303793	8	8.36895
rs38253555	0.865436	8	8.36912
rs32586746	0.965094	8	8.3695
rs37984751	0.0101748	8	8.37856
rs37191998	0.010858	8	8.37884
rs33267976	0.017723	8	8.37933
rs36275302	0.503854	8	8.37956
rs229809450	0.0101748	8	8.38012
rs38132918	0.483677	8	8.38026
rs251693418	0.503854	8	8.38073
rs37109869	0.838718	8	8.38076
rs37159983	0.483677	8	8.38083
rs48991810	0.010858	8	8.38484
rs32993011	0.117154	8	8.38912
rs36457990	0.865594	8	8.39688
rs232371107	0.865522	8	8.39694
rs33071565	0.0108669	8	8.39695
rs33184896	0.000395456	8	8.3973
rs32876454	0.835106	8	8.39748
rs248836746	0.506779	8	8.39781
rs33441616	0.483501	8	8.39856
rs247402230	-3.94989e-13	8	8.40013
rs36272419	0.010351	8	8.40048
rs36789453	0.000395456	8	8.40073
rs47367856	0.835106	8	8.40253
rs37038948	0.0108669	8	8.4032
rs37082418	0.483446	8	8.40618
rs38042104	0.852965	8	8.40641
rs36486680	0.386279	8	8.40642
rs32606105	0.0798257	8	8.40668
rs32987373	0.885447	8	8.4067
rs32869947	0.0108293	8	8.40693
rs36323431	0.00389436	8	8.40715
rs580858044	-3.94989e-13	8	8.40749
rs33431494	0.0798257	8	8.41361
rs48404156	0.416298	8	8.41367
rs33100051	0.416298	8	8.41645
rs218905613	0.0108293	8	8.41724
rs240688225	0.761886	8	8.41803
rs220860194	0.852965	8	8.42094
rs36527598	0.00700599	8	8.43461
rs32636615	0.0644268	8	8.44078
rs39540535	0.0644268	8	8.4414
rs37426343	0.0709143	8	8.44302
rs250042456	0.761886	8	8.44683
rs225542472	0.0108293	8	8.44934
rs38284815	0.0107843	8	8.45289
rs38174805	0.772942	8	8.45289
rs37373069	0.00448195	8	8.45291
rs36565052	0.00448195	8	8.45297
rs219682455	0.0635218	8	8.45317
rs32598941	0.297755	8	8.45318
rs38900333	0.772942	8	8.45328
rs217115411	-3.94989e-13	8	8.45344
rs33039973	0.297755	8	8.45368
rs33091940	0.047696	8	8.45468
rs238522918	0.454271	8	8.45675
rs213530711	0.290626	8	8.45791
rs39965623	0.454271	8	8.45818
rs231844992	0.00182077	8	8.45823
rs258579925	0.219848	8	8.46115
rs216011964	0.755935	8	8.46206
rs37519634	-3.94989e-13	8	8.4621
rs37179236	0.755983	8	8.4623
rs262180455	0.755983	8	8.46231
rs37823626	0.209919	8	8.46263
rs240332877	0.481303	8	8.46421
rs36530707	0.165653	8	8.46426
rs36281353	0.481303	8	8.46594
rs257820273	0.00379291	8	8.47291
rs234542303	0.571029	8	8.47696
rs261486274	0.11945	8	8.47707
rs36354771	0.759542	8	8.47733
rs37764459	0.23143	8	8.47782
rs37010600	0.762787	8	8.47782
rs33388173	0.164007	8	8.47851
rs263807687	0.609667	8	8.47973
rs37402393	0.554085	8	8.48006
rs217656445	0.230663	8	8.481
rs36626957	0.0129484	8	8.48334
rs213930509	0.427837	8	8.48385
rs33091136	0.0268025	8	8.48385
rs32947696	0.284514	8	8.48388
rs581942803	0.429079	8	8.48499
rs265169811	0.00120769	8	8.48516
rs36996593	0.0011597	8	8.49108
rs257373336	0.21039	8	8.50807
rs38751737	0.775145	8	8.50813
rs36761535	0.0699069	8	8.50819
rs36452199	0.765913	8	8.50823
rs48661362	0.208493	8	8.53779
rs13479598	1.13289	8	8.54126
rs3688237	0.31701	8	8.5431
rs223487288	1.17764	8	8.54599
rs245691623	1.15226	8	8.54601
SV_8_8546018_8546101	0.18134	8	8.54606
rs233145450	0.771061	8	8.54609
rs262592703	0.050273	8	8.5462
rs223163567	0.762394	8	8.54708
rs3696051	1.1405	8	8.54719
rs32773296	0.185005	8	8.54805
rs29700234	0.016976	8	8.56195
rs29708040	0.207225	8	8.58053
rs29701277	0.472164	8	8.58867
rs257188622	0.756074	8	8.60276
rs29700462	0.0484828	8	8.60282
rs29701501	0.824359	8	8.60312
rs29702457	0.821482	8	8.60335
rs229134313	0.208965	8	8.61166
rs254621196	0.562258	8	8.61641
rs32754345	0.14263	8	8.62051
rs29709922	0.56222	8	8.62868
rs29709399	0.208499	8	8.63247
rs261069525	0.508377	8	8.64215
rs256082967	0.536939	8	8.65101
rs219266477	0.755292	8	8.65103
rs266103777	-3.94989e-13	8	8.65123
rs234975427	0.210124	8	8.65161
rs261725070	0.536937	8	8.65182
rs232522665	0.536937	8	8.6519
rs221529694	0.755292	8	8.65208
rs254341087	0.755152	8	8.65437
rs219944402	0.536938	8	8.65455
rs250378660	0.755151	8	8.65511
rs220255704	0.755151	8	8.6552
rs226970367	-3.94989e-13	8	8.65557
rs263586720	0.210178	8	8.65812
SV_8_8662743_8662745	0.536938	8	8.66274
rs244924580	0.53694	8	8.66313
rs216496006	-3.94989e-13	8	8.66313
rs236095197	0.755151	8	8.66336
rs233582024	0.755151	8	8.6636
rs242059937	0.536941	8	8.66386
rs230711819	0.755151	8	8.66553
rs249528035	0.756115	8	8.66559
rs257803363	0.323233	8	8.66612
rs231540732	0.755543	8	8.66613
rs263770643	0.537723	8	8.66763
rs222831804	0.21016	8	8.6726
rs29737068	0.757079	8	8.67891
rs29737070	0.323233	8	8.67897
rs29737072	0.75618	8	8.67929
rs29738297	0.537727	8	8.67943
rs29738303	0.210357	8	8.67953
rs29739348	0.755607	8	8.67961
rs227904185	0.210102	8	8.68088
rs222670977	0.268797	8	8.68437
rs33590055	1.20357	8	8.68561
rs48729346	0.914287	8	8.69065
rs257021400	0.133524	8	8.69285
rs253023451	0.537264	8	8.70117
rs239570884	0.53695	8	8.70898
rs258500349	0.755315	8	8.70904
rs228493945	0.204644	8	8.70918
rs582277597	-3.94989e-13	8	8.70941
rs257209450	0.755315	8	8.71019
rs243660523	0.204644	8	8.71128
rs257050786	0.526044	8	8.71132
rs227472784	0.526044	8	8.71136
rs33394768	0.30861	8	8.71139
rs29735715	0.30861	8	8.71142
rs32665114	0.699979	8	8.71159
rs33373260	0.699979	8	8.71169
rs29736983	0.276646	8	8.73642
rs29737819	0.382977	8	8.73647
rs258803762	0.546899	8	8.73905
rs29739716	0.276646	8	8.74003
rs224451612	0.546899	8	8.74338
rs29742550	0.272469	8	8.75494
rs246000071	0.272466	8	8.75506
rs235018836	-3.94989e-13	8	8.75514
rs29742553	0.272466	8	8.75518
rs29743309	0.519153	8	8.75547
rs29735829	0.755252	8	8.75585
rs249140603	0.519153	8	8.75684
rs29737827	0.395622	8	8.75798
rs582761095	0.755252	8	8.75911
rs29743578	0.328979	8	8.76739
rs29744537	0.755152	8	8.76761
rs29744540	0.755153	8	8.76769
rs29735894	-3.94989e-13	8	8.76795
8:8768130_T/C	0.51908	8	8.76813
rs29735903	0.755153	8	8.76827
rs29736866	0.272463	8	8.76831
rs257336572	0.51908	8	8.76873
rs29740504	0.272463	8	8.76999
rs29740513	0.346032	8	8.77018
rs256291023	0.272462	8	8.77056
rs226677797	-3.94989e-13	8	8.77057
rs29742305	0.274491	8	8.77061
rs29742308	0.51746	8	8.77068
rs231125230	0.755153	8	8.77089
rs33459660	0.413425	8	8.77093
rs29743379	0.274491	8	8.77121
rs29744205	0.755153	8	8.77137
rs241258165	0.51746	8	8.77667
rs247090776	0.793633	8	8.78031
rs29742025	0.291269	8	8.80225
rs224611664	0.00235246	8	8.80908
rs29747356	0.421155	8	8.81212
rs260185105	0.755151	8	8.82618
rs29745065	0.755146	8	8.82648
rs239849604	-3.94989e-13	8	8.82662
rs29745537	0.755146	8	8.82691
rs250982275	0.514854	8	8.834
rs29744619	0.519933	8	8.84516
rs51725620	0.505858	8	8.84671
rs32946945	0.710914	8	8.85508
rs246948058	0.755142	8	8.86252
rs29746256	0.751436	8	8.86278
rs262706362	-3.94989e-13	8	8.86319
rs260245300	0.751436	8	8.86348
rs255842897	0.00722681	8	8.86629
rs215451988	0.489835	8	8.87157
rs13479600	0.596731	8	8.88495
SV_8_8891571_8891573	0.513121	8	8.89157
rs32965498	0.631053	8	8.89233
rs261763481	-3.94989e-13	8	8.89238
rs239284232	0.747654	8	8.89244
rs29746713	0.747654	8	8.89792
rs33573260	0.631891	8	8.90571
rs33050193	0.525875	8	8.91211
rs29744805	0.512451	8	8.91447
rs29744811	0.504561	8	8.9146
rs29745377	1.00969	8	8.91485
rs253676135	0.512451	8	8.91577
rs29751523	0.747583	8	8.93055
rs29752805	-3.94989e-13	8	8.9306
rs237005486	0.725407	8	8.93106
rs580517335	0.725407	8	8.9317
rs29749306	0.519384	8	8.93945
rs29749308	-3.94989e-13	8	8.93958
rs33479481	0.509602	8	8.93983
rs249972820	0.661581	8	8.94023
rs29750377	0.661581	8	8.9411
rs235237487	0.563671	8	8.94341
rs256966747	0.620156	8	8.96251
rs220126691	-3.94989e-13	8	8.9626
rs226557972	-3.94989e-13	8	8.96562
8:8966462_T/C	-3.94989e-13	8	8.96646
rs220058860	0.62014	8	8.9666
rs29748340	0.62014	8	8.97376
rs580356516	0.654848	8	8.98258
rs46532061	0.511102	8	8.98763
rs6323012	0.620118	8	8.99049
rs239859640	0.607831	8	8.99064
rs228824867	-3.94989e-13	8	8.99089
rs255261478	0.607831	8	8.99117
rs259170235	0.715005	8	8.99888
rs241790208	0.483297	8	9.00025
rs29750673	0.595322	8	9.00845
rs29751675	-3.94989e-13	8	9.00848
8:9009013_C/G	0.362619	8	9.00901
rs29751678	0.362619	8	9.00916
rs228865147	0.138408	8	9.0116
rs214732153	0.151573	8	9.01164
rs237903429	-3.94989e-13	8	9.01164
rs29753013	0.151573	8	9.01173
rs223100915	0.753626	8	9.01241
rs33545764	0.548084	8	9.01401
rs29749719	0.759798	8	9.02607
rs29749721	0.208335	8	9.02622
rs29750598	-3.94989e-13	8	9.0264
rs242612699	0.208335	8	9.0264
rs29750074	0.404993	8	9.05343
rs29750080	0.436944	8	9.05357
rs254116964	0.251952	8	9.05361
rs29750083	0.251952	8	9.0537
rs251229323	0.436985	8	9.05407
rs256856549	0.0114406	8	9.0541
rs29750968	-3.94989e-13	8	9.05476
rs253812797	0.776693	8	9.05643
rs33434922	0.0114406	8	9.05791
rs46257853	0.436985	8	9.05883
rs48791924	0.436985	8	9.08803
rs29782868	0.0114406	8	9.08886
rs250943446	0.437025	8	9.08952
rs50882914	0.0113794	8	9.08959
rs247163224	0.0113794	8	9.08961
rs580414293	-3.94989e-13	8	9.08962
rs51490759	0.437027	8	9.0897
rs254465658	0.25095	8	9.08979
rs212363468	0.25095	8	9.08999
rs51214261	0.437027	8	9.0902
rs33404899	0.859954	8	9.09164
rs230291344	0.786645	8	9.10228
rs48588912	0.0113613	8	9.10949
rs218685595	0.436993	8	9.10955
rs107624330	0.00613592	8	9.10956
rs257119511	0.301382	8	9.10975
rs253146343	0.301382	8	9.10992
rs49274842	0.00613592	8	9.11015
rs227067044	0.436993	8	9.11016
rs249899880	-3.94989e-13	8	9.11055
rs32660601	0.00613592	8	9.11159
rs29788852	0.753588	8	9.13287
rs587474826	0.584713	8	9.13875
SV_8_9142023_9142027	0.436993	8	9.14203
rs29785537	0.436956	8	9.16173
rs231706782	0.335305	8	9.16183
rs226154578	0.436282	8	9.16184
rs246771853	-3.94989e-13	8	9.16208
rs33016338	0.00237095	8	9.16217
rs29786499	0.335305	8	9.16263
rs237724481	0.00237095	8	9.16315
rs32815645	0.436282	8	9.16486
rs235754340	0.577464	8	9.1752
rs6248766	0.337777	8	9.17771
rs6249830	0.337776	8	9.17789
rs6250289	-3.94989e-13	8	9.17796
rs258109186	0.337776	8	9.17804
rs29790633	0.70392	8	9.20452
rs29792478	0.558969	8	9.20484
rs29792235	0.558969	8	9.20556
rs223701410	0.492542	8	9.20861
rs29792852	0.714541	8	9.21646
rs223530341	0.552061	8	9.21653
rs29793715	0.714546	8	9.21659
8:9216685_T/A	0.714546	8	9.21669
rs259657035	0.337777	8	9.21745
rs226734443	-3.94989e-13	8	9.21887
rs252161570	0.337777	8	9.22026
rs578514554	0.552061	8	9.22469
rs29794843	0.55204	8	9.23741
rs211886129	0.337777	8	9.23757
rs250435479	0.337777	8	9.23767
rs257209666	-3.94989e-13	8	9.23794
rs29796201	0.714679	8	9.2387
rs29798329	0.714679	8	9.23934
rs29799247	0.552015	8	9.23963
rs29799866	0.552015	8	9.24906
rs13479602	1.58545	8	9.25275
rs47471942	0.0184164	8	9.26549
rs29796845	0.109139	8	9.27305
rs29802731	0.337776	8	9.27783
rs29803664	-3.94989e-13	8	9.27791
rs257929673	0.337776	8	9.27815
rs266169385	0.551987	8	9.27817
rs249341405	0.714813	8	9.27899
rs29804596	0.337776	8	9.27905
rs226973708	0.337776	8	9.27937
rs29804599	-3.94989e-13	8	9.2796
rs230483593	0.551983	8	9.27968
rs249394589	0.337775	8	9.27968
rs29805468	0.714824	8	9.27974
rs29799024	0.551983	8	9.28117
rs215629656	0.714824	8	9.2815
rs29800767	0.551981	8	9.28218
rs216659879	0.337796	8	9.2823
rs239033091	-3.94989e-13	8	9.2823
rs262997208	0.771173	8	9.28273
rs230129940	0.4965	8	9.28313
rs29802465	0.337796	8	9.28382
rs240594291	0.771173	8	9.29895
rs222619893	0.4965	8	9.29901
rs32783398	0.00300041	8	9.30308
rs250845816	0.384862	8	9.31402
rs262968537	-3.94989e-13	8	9.31409
rs241027357	0.337796	8	9.31414
rs587354869	0.337796	8	9.31417
rs265638403	0.699313	8	9.31444
rs258701722	0.353578	8	9.31488
rs232257935	0.140299	8	9.32601
rs241164208	0.353578	8	9.32991
rs29804878	0.699313	8	9.33003
rs29803284	0.337775	8	9.33543
rs29803287	0.302282	8	9.3355
rs218996552	-3.94989e-13	8	9.33551
rs29803290	0.658817	8	9.33553
rs29803293	0.337765	8	9.33565
rs229243805	0.337765	8	9.33571
rs584158776	0.302282	8	9.341
rs46577277	0.658817	8	9.34173
rs46341057	0.288391	8	9.34305
rs233506289	-3.94989e-13	8	9.34318
rs221782040	0.288352	8	9.34368
rs578993508	0.644858	8	9.34381
rs260916822	0.337763	8	9.34393
rs51443458	0.337763	8	9.34425
rs47096380	0.288352	8	9.35096
rs51718848	0.288314	8	9.36272
rs47070506	-3.94989e-13	8	9.36277
rs248084865	0.337774	8	9.36278
rs48244935	0.337774	8	9.36282
rs49979139	0.644799	8	9.36288
rs47369103	0.288314	8	9.36496
rs49061344	0.337776	8	9.36637
rs47820812	0.644796	8	9.36641
rs47543044	-3.94989e-13	8	9.36645
rs237976369	0.337777	8	9.36685
rs51149351	0.288314	8	9.36713
rs50139853	0.337777	8	9.36722
rs50310444	0.644796	8	9.36795
rs49459374	0.288314	8	9.38295
rs587295463	0.139823	8	9.38331
rs51274745	0.288314	8	9.38536
rs47170030	0.337995	8	9.38542
rs51080675	0.0695641	8	9.38554
rs264859821	0.644566	8	9.38576
rs578585738	0.644796	8	9.38579
rs227901976	0.288314	8	9.38632
SV_8_9390519_9391028	0.00140864	8	9.39077
rs249489185	0.288515	8	9.39583
rs46466489	0.337778	8	9.40194
rs258191944	0.288314	8	9.42459
rs228602047	0.338235	8	9.42464
rs49909973	0.288314	8	9.42464
rs223794953	0.644796	8	9.42501
rs247545763	0.288739	8	9.42511
rs48260457	0.0695609	8	9.42537
rs253973536	0.337776	8	9.42595
rs46187678	0.64431	8	9.42635
rs262748569	0.967591	8	9.43117
rs51833571	0.069558	8	9.43424
rs52420727	0.33825	8	9.43428
rs219321312	0.069558	8	9.43436
rs250900889	0.337775	8	9.43441
rs47126782	0.288314	8	9.43495
rs51511451	0.644796	8	9.43544
rs49480535	0.288754	8	9.43657
rs244963446	0.337776	8	9.43711
rs252850743	0.337781	8	9.43718
rs230992805	0.0683841	8	9.43736
rs49260775	0.338238	8	9.43758
rs47153145	0.644795	8	9.43764
rs46222299	0.288314	8	9.43819
rs265927262	0.28874	8	9.43833
rs47553574	0.288314	8	9.43939
rs50162025	0.288319	8	9.43951
rs52411023	0.337778	8	9.43953
rs583732003	0.0671888	8	9.43964
rs229984047	0.338002	8	9.43975
rs49113223	0.644776	8	9.43987
rs232128266	0.644536	8	9.44096
rs239192790	0.288529	8	9.44102
rs48421737	0.625127	8	9.49407
[truncated: 59,149 more rows]

## Sheet: E
AA							AB
0	15	30	45	60	90		0	15	30	45	60	90
8.9	11.7	9.5	11.3	10.5	9.4		6.2	10.4	6.7	6.8	7.2	9.7
9.4	17.4	11.2	12.4	12.2	10.9		8.7	15.6	14.8	14.6	13.1	12
11.1	19.9	23.2	19.1	18.6	12.1		7.9	16.3	13.5	11.2	9.9	7.6
9.7	15.3	13.4	12.5	14.2	11.3		8.2	12.5	11.8	9.8	9.6	7.4
9.1	18.6	16.5	13.5	15.8	13.3		8.3	13.1	14.1	12.7	11.3	10.6
9.5	7.4	6.6	7.8	5.4	7.4		8.4	15.9	12.2	9.7	10	8.7
13	17.7	15.5	15.1	13.5	11.2		9.3	21.9	19.5	14.8	11.8	11.2
7.8	13.5	8.7	9.7	11.5	8.7		8.3	13.2	8.2	8	7.7	7.2
9.2	12.4	14.2	15.1	13	11.3		8.3	15	13.3	11.4	10.8	9.4
7.2	16	9.4	4.8	4.6	4.4		14.3	17.6	17.3	16.5	16.8	14.8
7.5	10.1	12.9	14.3	13.2	9.9		6.8	11.4	10.9	10.8	8.8	7.1
8.8	13.2	13.9	14.5	11	9.5		10.8	18.5	17.4	15.3	16.7	13.2
7.4	17.9	17.7	13.2	10.1	8.9		9.9	15.4	12.7	12.7	10.7	9.1
7.3	11.4	13.7	12.4	11.3	9.2
8.8	13.7	18.7	19.1	21.5	17.6
10.9	14.2	10.8	9.5	9.3	7.7
8.9	7.3	5.4	6.2	5.7	4.5
9.4	12.7	11.7	11.2	11	9.5
9.6	15.4	17.1	12	11	9
9.5	13	8.2	5.5	6.5	7.5
9.8	16.5	17.2	14.3	13	9
9.7	15.3	11	11.5	10.4	8.3
8.8	12.5	12.8	10.8	11.2	10.4
9.4	12.5	13.2	11.5	11.1	7.8
8.2	11.9	10.9	9.4	9.3	7
6.8	10.8	9.9	9.4	8.6	7.3
9.3	11.4	13.6	14.8	15.6	11.7
11.9	25	29.5	27.3	27.6	18.6
15.3	25.9	30.4	29.5	29.7	23.5
9.2	11.8	14.8	14.5	16.4	12.9
9.9	14	18.1	17.8	19.1	12.4
7.4	11.2	13.4	13.3	11.5	9.2
11.3	15.1	16.8	18.8	13.5	14.1
7.6	19.6	17.6	15.6	11.5	10
9.9	22.3	16.7	15.3	14	12.7
8.7	16.3	12.3	13.9	12.4	9
9.1	17.4	15.6	14.4	11.3	9.7
10.3	18	13	13	11.3	12
8.5	14	12.6	15	15.1	11.8
10.1	15.6	17	16	13.8	13.6
9.2	14.7	13.2	13.2	10.9	9.2
8.4	15.6	14.4	12	12.7	10.3
7.5	16.9	13.9	11.3	11.2	8.8
9.7	14.5	13	12.2	11.5	9.8
8.4	13.5	14.1	13.5	10.9	7.8
11.2	8.6	9.3	9.3	7.8	7.8
8.1	17.6	12.4	14.8	11.6	9.9
9.3	13.8	10.7	12	9.9	9.2
9.8	13.5	14.6	11.5	11.3	10.4
9.3	12.4	10	11.5	9.5	10.3
10.2	18	13	13.2	11.8	9.3
10	22.6	20	15	10.3	8.2
9.3	13.5	13.9	12.2	11.4	10.1
9.6	16	12.6	14.1	10.3	7.1
9.2	24.9	17	16	13.4	9.4
7.4	13	11	10.7	9.3	8.3
9	14	13.5	12.5	11.5	8.9
8	15.8	11.2	13.2	12.5	12.4
6.8	11.8	10.9	10.2	9.3	7.9
8.4	10.5	11.2	8.1	7.9	6.9
6.8	14.9	11.6	10.2	8.4	8
7.8	9.7	11.5	9.7	8.7	6.9
7.8	12.3	10.4	10.7	10	9.2
7.5	9.5	7.2	6.7	5.6	5.8
10.6	11.2	13.3	10.7	11.2	12.9
8.7	14.8	13.5	13	12.2	9.7
8.5	16.5	12.3	13.8	12.3	9.7
13.2	23.3	21	21.1	17.8	12.5
12.9	21.9	20.4	17.2	14.7	10.9
7.3	11.3	11.9	11.3	9.5	7.7
8.1	12.3	10	9.5	9.6	10.2
7.2	11.7	13.4	11.2	10.3	9
9.8	15.5	11	12.9	12.2	10.4
7.2	13.1	7.9	7.9	8.1	7.3
8.4	16.4	13	10.8	8.1	8.2
8.6	13.5	13.8	12	10.9	8.2
7.8	14.9	9.3	10.8	10.4	7.9
8.6	16	10.5	11	11.5	9.3
10.1	16.2	12.7	13.4	13.8	7.2
8.4	14	12.7	10.4	10	7.2
8.7	14.7	11	12.9	13.8	11.4
9.6	15.5	12.4	11.6	11.2	10.9
8	19.3	13.4	10.8	10.4	7.5
8.2	15.1	10.2	11.2	10.7	8.4
8.3	11.3	13.1	12.1	12.4	9.9
7.6	12.2	10.5	10.2	9.4	10.6
8.6	11.6	9.9	10.9	9.4	9.8
7.6	12.1	9.2	9.9	11.7	10.3
11.6	21.4	20.3	17.9	15.6	9.7
8.9	16.2	10.9	11.6	11.8	11.3
8.7	12.8	13.3	12.7	11.8	10
9.3	13.7	15.6	14.4	10.9	9.1
12	17.3	19.9	16.1	14.6	13.7
8.8	13.7	11.3	11.8	10.8	9.3
9.8	18.1	15.3	13.5	12.1	9.4
8.8	16.9	13.8	13	10.8	10.2
9.8	16.3	13.4	13.3	12.4	11.3
10.2	14.9	14.5	14.3	14	12.2
10.2	12.2	8.8	10.8	10.7	9.6
9.4	14	10.4	9.5	9.7	9.8
9.8	15.6	14.5	13.7	11.7	12.2
6.8	10.7	8.8	8.8	7.7	7.7
7.9	12.4	11	10.9	8.9	8.4
10.3	12.6	11.9	10.6	11.4	9.4
8.4	13.7	8.9	8.7	9	9
7.7	9.9	9.4	5.9	9.9	6.5
11.5	14.3	13.7	13.7	11.1	11.4
11.6	20.7	22.1	20.4	17.1	13.8
9.7	16	16	13.9	13.5	10.8
7	11.2	8.8	9.9	9.3	6.6
10	14.5	15.5	14.1	12.9	10.5
10.2	15.9	14.8	12.7	11.8	9.8
8.6	11.8	11.3	12.6	12.2	8.7
8.5	14.6	11.7	11.3	10.1	10.2
8.3	12.4	15.4	16.3	16.4	12.3
8.8	10.6	10.2	9	11.3	10.5
10.1	13.4	14.7	13.4	11.1	8.8
8.2	16	10	9.9	10.2	8.9
7.9	15.6	11.3	12	11.4	9.4
9.3	18.4	12	13.4	11.9	11.2
8.7	15.1	10.7	10	8.2	8
10	13.8	12.5	11.3	11	10.5
8.4	14.9	13.7	15.3	13.9	13.6
7.9	13.5	8.7	9.8	9.6	8.7
10.5	18.1	13.6	14	13.1	12.3
10.9	18.3	15.6	18.2	17.4	19.6
9.7	13.5	12	13.1	12.3	11.8
9.7	16.8	16.6	14.5	10.2	10.3
10.9	18.5	8.2	7.3	7.9	9
10	14.4	11.3	11.2	12.3	12.4
9	15.5	10.5	9.9	8.5	9.5
8.9	11.4	9.2	9.7	10.5	7.8
8.8	16.9	9.5	9.7	9.7	8.1
9.6	17.4	19.3	18	16.8	14.9
10.1	16.2	21.9	20.3	30.1	12.6
8.4	14.4	12.4	11.3	9.2	9.1
6.7	8.7	9.7	8.5	7.6	6.9
7.7	10.4	10.1	9.5	8.8	7.1
10.6	16.9	15	14.5	14	11.3
9	12.9	10.8	9.5	9.4	8.2
8.3	13.8	15.4	13.4	11.4	10.2
12.9	12.7	12.7	12.4	12.1	13
11.6	10.5	11.1	11.2	11.2	11
9.9	17.4	11	10.4	10	9.1
7.9	14.3	11.9	11.4	12.1	9.8
7.8	11.7	8	8.3	8.2	8.3
10	17.4	16.1	12.4	11.7	9.8
7	12.3	16	12.4	12.1	10.9
11.6	19.3	15.9	11.6	13.3	8.3
10.2	17.4	14.2	13.8	13.3	11.2
9.6	13.8	12.7	11.9	10.8	7.9
9.7	16.5	14.4	14.2	9.7	9.4
10	19	16.6	10.2	9.8	7.9
9.1	16.5	13.2	18.7	14.2	13.2
8.7	17.4	11.8	11.4	10.5	9.4
8.7	16	16.5	14.3	13.5	12
7.5	13.2	12.5	11.8	10	8.4
9.5	16.7	15.5	13.5	12.7	8.8
8.5	13.2	9.7	10.8	10.8	8.8
9.6	12.5	9.9	9.3	9	8.7
9.5	15.6	9.8	10.8	12.4	12.2
11.5	15.7	16.9	14.5	15.4	13.2
8.9	9	8.7	7.5	7	7.7
8.6	11.8	10.5	10.3	10.5	9.9
10.4	17.1	13.8	13.5	12.5	11.2
8.1	14.2	10	10.9	9.9	8.4
8.2	13.7	9.9	9.5	9.3	9.2
11.3	12.8	13.4	13.4	13.6	11.2
12.7	15.4	13.9	12.8	14.1	13.5
9.8	10.5	11.1	11.2	12.8	12.3
8.2	14	14.8	13.7	12.3	11.5
11.9	27.4	23.1	21.8	18.3	15.5
8.4	16.4	11.4	9.3	10.1	8.2
7.7	14.8	10.4	9.3	11.1	7.8
10.4	14	10.9	11.5	11.2	9.8
10.2	20.4	13.8	12.2	11.8	10.3
10.2	11.3	13.4	11.3	11.9	9.7
8.5	8.9	11	9.8	10.2	8.2
9	17.6	13.9	11.2	10.4	9.1
8.2	15.4	11.9	10.7	10.2	8.4
10.4	12.9	12	11	12.5	8.5
7	10.9	9.2	10.1	8.3	8.2
8.5	15.8	15	12.1	10.6	8.1
10.5	14	14.7	11.5	11.3	8.8
9.4	15.4	12.7	11.5	10.7	8
9.2	18.8	19.4	16.9	15	12.6
7.1	17.5	12.2	9.6	9.4	8.8
6.7	12.9	7.9	7.8	7.6	6.5
8.4	11.8	10.8	9.4	10.9	9.4
9.7	16.5	10.9	12.4	11.8	9.3
12.1	22.4	30.2	29.4	19.4	17.2
11.3	18.9	22.6	19.4	18.2	15.5
10.5	18.5	19.5	11.4	11.9	8.8
10	18.3	10.8	9	10	8.7
8.4	14.4	8.3	11.6	10.8	9.8
7.6	13	8	9.7	10.2	7.8
9.8	22.4	11.4	13.9	13	11.6
8.2	15.6	13.9	12.5	10.9	8.7
9.1	12.8	15.1	18.1	17.1	13.4
6.6	19	11.8	11	9.9	8.1
6.8	12.9	9.9	8.4	8	7.1
6.5	15.4	13.4	12.1	9.5	8.2
8.8	12.9	11.9	12	11	9.1
9.5	21.3	12.3	15.6	14	11.8
9.8	14.2	14	13.7	13.6	13.7
11.7	18.9	15.5	16.4	13.2	10.7
10	16.4	12.7	12.9	13.2	10.6
9.3	13.4	10.8	10.9	10	8.5
9.7	11.7	12.4	10.3	12.2	8.4
8.3	10.3	7.2	8.1	8.8	7.1
9.9	16.2	12.2	12.3	11.9	9.9
10.1	17.6	13.2	11.6	11.5	9.9
11.5	14.1	10.8	12.4	12.6	9.8
11.7	14.3	13	13.4	10.9	9.4
9.9	12.3	17.3	13	11.3	10
7.7	14.6	8	8.4	8.9	8.2
11.3	13.2	14.2	11.2	12	9
12.4	14.1	15.3	13.7	13.2	10.5
10.8	18.5	17.4	15.3	16.7	13.2
9.5	17.8	11.5	12	12.8	8.8
9.9	14.5	9.2	11.3	10	8.5
11.1	17.6	18.1	13.9	12.9	9.3
8.3	17.3	13.2	11.5	9.8	6.8
8.8	14.9	12.7	11.2	10.7	7.9
9.9	13.8	12.2	11.8	9.4	6.4
10.3	14.8	16.3	15.3	15.4	12.3
10	14.4	14.4	12.7	11.9	9.9
11.2	12.2	13.3	14.7	12.9	10.7
9.4	14.5	12.9	10.9	9.9	8.2
6.7	10.7	7.9	8.3	7.2	7.1
6.8	8.5	8.4	9.9	9.3	7.7
8.8	14.6	8.8	9.5	9.3	8.7
9.5	12.7	11.7	10.9	10.8	9.3
8.2	11.8	8.7	9.5	7.5	8.5
7.3	11.4	11.2	10.2	8.6	7.2
8.9	15.1	15.5	14.2	12.6	11
9.5	18.8	15.7	13.2	12.7	7.8
7.8	17	15.8	15.8	15.2	11.4
8.5	11.6	11.5	10.4	11.3	9.5
9.5	14.7	12.9	12.2	11	9.5
10.9	18.5	13.5	12.6	13.9	11.7
9.3	14.6	12.5	12.4	12.2	12.2
9.3	15.3	11	9.9	6.9	5
7.7	14.7	10.8	10.9	10.1	10
10.1	22.2	22.2	20.8	18.9	13.5
10.3	16	14.4	14	14.8	9.2
8.1	11.4	9.7	9.1	8.8	9.4
10.7	26.4	27.3	32.9	32.4	25.7
14.3	18	13.9	16.9	16.3	15
10.7	16.3	16.9	18.1	18.5	16.5
6.9	7.7	11.3	11.7	8.4	6
6.1	11.7	8.3	11	7.5	6.3
5.4	11.9	12.5	10.9	10.3	7.7
9	14.8	15.9	13	12.1	9.3
7.9	14.6	15.6	14.5	12.5	8.4
10.8	25.2	30.6	31.9	27.3	14.3
10.2	10.8	9.1	8.3	8	9.2
8.5	16.4	13.2	12.8	14.4	12
10.2	12.4	11	11.7	11.9	10.2
10.2	19.6	23.1	24.8	21	15.5
11.3	19.9	15.8	16.4	9.6	11.4
7.8	10	9.3	10.1	9.2	8.2
9	17	15.3	13.7	13.3	10.9
9.4	13.5	9.9	9.6	10.4	9.4
9.5	13	10.4	12	11.2	9.4
8	13.2	6.4	7.7	5	4.2
9.3	14.4	10.1	10.8	7.7	6.3
10.1	14.3	12.3	9	7.9	7.7
9.8	13.2	11	9.2	7.8	6.7
8.3	23.3	16.9	13.4	12.3	9.6
8.2	23.2	24.6	22.4	23.4	18.1
10.3	15.3	14.8	13	12.6	9
9.7	14.6	12.5	13	8.7	9.4
7.9	15.4	12.8	10.4	11.2	9
11.7	22.8	21.5	17.3	15.8	16.7
8.8	15.1	14.7	11.4	9.9	8.9
8.9	14.6	14	11	9.3	9.4
8.5	15.2	14.6	12.3	12.2	10.2
8.8	13.2	11.3	10.9	11.3	9.4
10.1	12.1	11.7	9.9	13.4	10.6
6.8	14.3	8.1	8.3	8.2	9.7
9.5	15.3	16.7	7.9	13.9	11.9
9.3	15.3	11	10.2	10.5	10.3
8.4	12.4	12.7	12.9	11.8	11.5
7.9	14.9	14.5	11.6	10.4	9
7.2	10.6	10.2	7.7	5.7	7.4
10.8	16.1	17.9	13.9	12.8	11.5
12.4	18.1	20.9	19	17.4	12.4
8.4	14.2	12.4	11.1	12	10.2
7.8	12.4	10	9.1	9.2	7.7
9.7	16.2	12.3	10.5	11.2	8.7
8.9	13.8	11.5	12.5	11.9	10
7.9	9	10.9	9.9	8.9	7.4
9.4	13.2	10	11.4	7.6	8
7.4	17.6	11.3	10.3	10.3	7.8
8.4	11.8	9.7	7.5	7.5	7
6.8	11.9	9	8.5	7.7	6
9.4	11.7	11.4	10.5	10.1	8.8
8.1	13.3	11.7	9.3	8.8	8
7.5	16.9	13.4	13.2	10.7	10.5
10.2	15.9	14.2	14.3	13.2	10.7
9.1	18.5	12.5	13.8	12.5	10
11	11.8	10.7	14.3	14.7	13.2
9.1	19.1	12.7	11.8	11	9.5
8.5	12.4	11.7	11	9.8	8
9	13.4	10.7	11.4	10.7	10.1
10.9	18.2	21.1	19.8	19.8	16.6
10.8	15.6	14.6	11.2	11	9.2
8.3	13.4	14.2	9.5	10.8	8.8
7.8	11.7	8.2	8.3	8.2	7.8
9.6	15.4	9.3	11.9	11.7	9.9
8.6	16.7	11.7	10.9	11.4	10.6
7.9	16	11.3	12.3	12.3	11.1
8.7	13.3	10.4	11.1	9.8	8.8
7.9	13.4	9.4	11.7	9.8	8.9
9.2	13.5	11	11.2	10.3	9.3
8.3	14.3	12.1	6.8	10.9	9.2
6.4	10.5	8	8	8.4	8.1
8.8	12	9.5	8.8	9.4	9
9	12.4	10.3	11.5	10.9	10.2
9.3	13.6	10.1	11.7	11.2	10.5
10	14.2	15.2	11.6	10.9	12.3
8.2	11.5	8.4	9.7	11.5	11.7
9.5	14.3	10.8	11.3	10.9	9.1
8.5	13.8	10.9	9.9	9.1	11.6
7.8	18.8	9.2	8.7	8.5	7.4
9.4	9.2	12	11.3	9.2	8.7
11.5	12.9	12.4	10.9	10.4	9.6
8.6	12.8	10.3	10	10.9	9.7
11.8	15.5	11.1	11.7	12.5	11
8.9	12.3	10	8.7	8.7	8.9
8.7	10.5	10	10.3	9.9	8.3
8.5	10.9	13.5	12.2	12.8	9.5
8	12.5	14.5	14.5	14.8	11.7
10.5	15.9	19.4	18.8	21.3	13.9
10	15	19	16.9	16.1	12.3
9.8	13.9	12.9	14.4	11.8	12
7.3	12.9	11.9	10.4	10	8.3
9.7	17.3	11.7	11.9	11.5	10.6
8.6	10.7	12.3	9	8.5	8.3
9.2	19.2	13.5	12.2	10	9.3
9.2	11.1	10.8	10.7	12.3	9.7
8.9	15	13.9	12.3	11.8	12.3
8.7	13.9	11.7	10.9	11	9.1
7.8	11.9	9.8	10.3	9	9.5
7.5	10.8	7.4	8.7	8.4	8.9
6.1	12.2	8.9	8	6.9	7.4
7.7	9.3	8.4	8.6	8.3	7.2
10	10.9	9.2	7.7	7.8	7.5
8.1	13.9	13.5	11.4	10.6	9.6
8.7	13.7	12	9.9	9.1	8.5
8.5	12.2	9.1	8.9	8.9	8.2
7.5	17.4	9.5	8.3	7.3	4.9
7.8	11.4	9.6	7.8	7.5	6.8
10.2	11.3	12.2	11	8.5	9.2
10.2	20.4	18.6	13.4	12.7	8.8
8.4	15	12.3	9.9	10.7	9.7
8	15.1	9.4	8.4	8.2	7.9
9.9	15.7	9.9	9.3	9.8	9.7
8.8	18.3	8.7	11.5	11.2	10.8
8.2	12.8	9.4	9.1	9.7	8.4
18.3	24.7	29.4	26.7	21.6	18.3
8.4	11.7	9.5	9.4	8.8	9.3
8.6	11	10.2	9.3	10.4	9.5
9	13.7	12.3	11.2	10	8.2
8.7	16.6	17	12.8	14	11.5
9	20.9	18.3	18.1	16.5	11.3
9.9	17.6	13.9	13.7	10.4	9.8
9.4	12.9	13.3	7.4	9.1	6.3
9.4	18.2	12.9	13.3	12.4	11.7
10.4	20.9	12.8	15.2	10.1	11.7
12.9	17.1	15	9.5	9.4	11.7
7.3	11.5	8.2	8.3	8.3	7.2
11.2	13.9	13.4	12.3	9.8	10.9
11	11	11.3	10.8	11.5	11.3
9.4	17.1	13.2	13.9	14.6	11.4
7.9	10.9	9.8	10.9	9.8	9.3
8.4	13.8	10.6	10.4	10.9	8.1
9.3	14.8	18.7	18.4	18.9	13.7
11.9	20.1	13.2	12	8.3	10.4
7.1	9.3	6.9	10.6	8.5	12.8
8.9	16.9	16.1	14.4	14.9	15
9.4	11.3	9.5	10.1	10.8	9.3
7.9	12.6	10.5	10.7	9.8	7.5
6.5	11.7	10.2	9.9	9	7.8
7.9	13.8	9.5	9.9	10.6	9.9
10.6	12	9.7	10.8	9.9	10.2
11.3	15.1	10.9	11	10	11.5
8	16.3	15.9	11.6	11.3	8.9
9.5	18.7	17	18.5	16.8	11.7
7.5	10.3	10.2	9.3	9.8	8.5
9.5	16.1	13.5	15.3	13	11.5
8.9	11.8	13.1	10.7	11.4	10.5
8.3	15.2	10.9	11	10.3	8.8
10.2	12.6	12.9	13	12	9.7
9.5	16.6	16.5	19	16.1	16
9.5	17.1	16.6	15.9	14.5	12.2
10.3	18.9	18.4	17.5	17.8	12.9
7.9	12.2	14.2	15.3	13.3	10.3
10.9	22	17.4	14.3	13.8	12.9
11.1	14.8	14.3	15.3	15.8	15
11	17.8	16.4	14.4	14.2	13.4
7.4	10.5	11.7	9.8	9.5	8.7
8.8	19.3	12.9	12.2	11.6	10
9.8	16.2	13.1	11	10.7	7.7
8	11.8	12.1	12.3	11.9	10.1
9.7	13.9	12	12.3	12	11.9
9.1	14.8	13.1	12.2	11.2	9.4
10.3	13.8	11	9.4	11.3	11.5
8.5	15.6	11.2	9.4	8.9	7.7
6.9	11.2	8.2	6.6	6.2	8
9	12.2	11.8	9.9	9.2	10.9
7.8	12.7	9.7	9.5	9.9	8.7
10.7	20.5	24.4	21.7	21.4	18.7
7.5	13.7	15.9	14	13.6	8.8
9	11.9	9.5	8.7	10	10.3
9.7	15.8	14.8	13.9	13.4	12
8.4	12.6	11	10.1	9.3	8
8.7	12.9	10.9	10.2	11.9	8.8
9.4	14.2	18.1	19.8	20.2	18.8
7.8	14.4	9.2	8.2	9	8.4
8.4	12.7	11	10.5	12.8	11.7
10	16.7	13.4	13.3	12.2	10.4
9.1	16.4	14.7	12.3	11.5	10.4
8.9	13.9	12.8	12.2	10.5	10
8.7	12.5	12.7	13.9	10.8	9.2
8.4	12.3	10.7	9.7	11.2	9.8
6.9	13.9	12.9	12.6	13.3	11.5
9.4	10.8	14.8	13.5	14.3	12.8
7	12	10.5	9.9	9.2	8.9
10.3	18.2	16.2	15.2	15.5	13.2
9.8	15.5	19	17.8	19.1	15.8
7.7	14.5	13.8	11.4	11.7	9.8
7.7	15.5	9	8.4	9.2	7.8
9.8	17	14.4	14.7	14.2	10.5
11.5	20.8	24.2	19	16.6	13.3
8.4	15.7	13.9	12.7	13.3	10.1
9.6	16.1	12.5	11.9	12.5	9.3
8.8	17.7	11.2	10.4	10	8.5
8.4	10.2	11.3	10.2	9.7	9

## Sheet: F
AA			AB
0 (min)	15 (min)		0 (min)	15 (min)
15.872	28.272		5.952	6.696
7.44	30.504		23.4112	16.0456
21.576	19.344		6.2	15.376
19.84	21.08		26.288	42.904
14.88	19.344		17.856	19.84
20.832	52.576		17.856	25.296
24.056	30.256		24.304	31.248
45.136	43.4		15.624	46.624
19.344	23.808		6.2	11.16
10.664	19.344		27.528	54.312
12.4	31.992		31.496	4.464
31.744	19.096		45.136	32.736
38.44	35.96		4.216	6.696
16.368	4.96
17.608	23.064
27.28	34.968
53.072	154.008
9.672	14.136
35.216	38.936
15.624	17.608
22.816	12.4
91.76	52.08
14.632	25.544
70.68	96.72
29.512	34.968
19.344	18.352
14.88	15.128
32.488	71.424
43.4	70.184
400.768	151.528
25.544	36.456
21.08	27.776
5.952	15.624
27.528	56.792
18.104	15.128
11.408	10.664
43.648	31.992
29.76	68.696
18.6	42.408
27.28	65.472
72.416	100.192
7.936	21.328
15.624	17.112
14.384	17.608
23.56	32.24
18.352	23.312
7.936	27.28
11.408	15.872
14.136	29.512
24.304	37.944
5.952	13.64
9.92	23.56
5.208	10.664
8.432	17.112
2.48	15.376
14.88	18.6
10.912	37.448
38.44	91.264
9.176	17.36
12.152	27.032
21.328	18.104
17.112	20.088
8.184	22.072
31	82.336
37.448	29.016
52.576	61.008
15.376	14.384
22.32	32.24
10.416	37.2
14.384	53.568
29.016	116.064
44.392	73.16
15.872	31
17.856	76.88
21.576	41.416
28.52	87.048
21.328	39.432
13.64	14.88
11.904	46.376
16.368	36.704
14.384	16.368
21.824	11.904
25.792	15.376
86.304	86.8
29.76	62.744
17.608	37.696
62.992	99.696
14.136	43.152
10.416	39.928
19.344	15.128
44.888	61.504
29.264	17.856
35.216	33.232
27.28	40.176
27.776	25.544
12.4	19.096
34.472	33.976
20.336	43.4
22.32	39.68
15.376	30.008
19.592	43.152
50.592	40.92
23.808	43.648
27.032	21.576
15.128	14.88
19.592	21.824
14.384	29.016
26.288	68.448
26.784	71.424
30.752	30.008
40.176	33.48
13.64	15.624
19.84	29.016
19.592	32.24
25.792	45.88
12.896	44.64
17.36	25.048
14.632	23.808
13.392	33.48
196.664	41.168
10.912	18.104
23.064	35.464
35.712	35.96
19.096	13.144
12.4	14.88
25.048	19.344
24.552	28.52
13.144	16.12
9.92	17.36
13.392	90.272
27.776	51.832
29.264	26.04
58.032	61.504
13.888	10.912
14.384	18.352
10.168	13.392
14.136	23.56
24.304	36.704
22.072	28.768
10.664	27.528
23.312	44.888
21.824	48.608
16.368	36.208
12.152	17.36
26.784	51.584
16.12	26.784
27.776	37.696
36.456	47.12
20.584	29.016
24.552	42.408
64.232	75.888
31.992	27.776
41.168	45.632
20.088	43.152
17.856	38.936
10.168	33.232
20.088	21.328
75.392	73.408
20.584	14.88
69.688	96.224
54.312	105.896
35.464	53.568
83.08	26.288
22.816	40.424
18.848	42.408
15.624	20.832
25.048	22.072
15.624	33.48
19.84	36.704
29.512	30.504
13.392	40.176
14.384	33.728
16.616	19.592
22.32	39.184
53.32	48.36
31	35.216
14.136	47.864
15.376	24.056
29.016	104.904
52.328	24.304
84.072	61.256
23.312	34.224
30.008	113.336
18.6	24.304
27.28	52.824
48.608	101.432
33.728	33.728
28.024	31.248
13.888	40.176
12.4	25.296
15.128	25.048
34.968	50.592
93.496	141.112
59.52	165.664
25.048	25.048
18.352	44.888
28.272	124
36.456	46.128
146.072	168.144
12.648	32.488
3.224	30.504
15.128	26.784
16.368	28.272
22.32	23.808
7.936	21.08
16.864	30.752
37.944	46.128
28.768	43.896
13.144	26.288
52.328	124
19.096	5.704
8.432	27.528
27.28	43.648
27.032	18.848
35.464	75.392
33.728	42.656
53.072	39.432
13.144	16.616
8.184	17.36
71.672	47.12
45.136	32.736
6.448	9.672
23.312	49.848
36.208	32.736
43.4	36.208
90.272	32.736
39.68	33.976
30.008	61.008
59.024	50.592
29.76	26.536
12.896	71.424
38.192	44.64
30.008	70.928
22.816	19.84
69.688	67.456
33.48	26.288
11.656	21.328
23.808	32.736
41.416	53.816
50.592	39.928
35.464	51.832
49.352	79.856
21.328	33.232
143.84	126.976
53.568	157.728
19.592	51.088
179.8	119.784
28.52	54.56
92.504	95.728
21.576	30.008
26.288	74.648
18.104	46.376
11.408	31
135.16	229.4
213.032	205.592
84.568	54.064
13.64	30.504
40.672	122.264
322.152	207.08
85.064	146.072
18.352	30.752
27.776	38.192
21.328	50.592
20.336	15.376
17.608	16.864
42.408	63.24
12.4	24.552
28.272	32.736
14.632	23.064
40.176	25.544
23.808	42.904
57.784	74.4
13.64	23.808
142.848	228.904
34.72	103.416
33.728	33.976
39.68	55.056
12.648	20.336
10.912	77.872
31.992	49.6
118.544	99.448
78.616	281.48
146.072	147.064
132.432	156.736
11.656	24.552
69.192	72.416
66.216	65.968
24.552	48.112
91.512	153.76
24.056	58.032
47.616	77.376
37.2	156.488
15.128	42.656
11.408	26.536
116.808	133.424
26.288	43.152
18.104	97.712
31	59.52
31.248	53.072
188.48	125.984
9.424	59.024
19.096	25.544
49.6	48.36
107.384	115.816
55.056	67.456
16.864	16.368
53.072	51.832
51.336	107.384
12.152	45.384
65.224	88.288
76.632	125.24
21.328	42.904
86.304	62.248
15.376	27.28
83.328	31.248
48.608	84.568
28.024	66.216
66.216	132.432
26.784	56.792
26.04	42.904
59.768	94.984
32.736	46.376
27.776	90.52
138.632	192.2
42.904	43.896
34.472	41.416
40.672	28.024
45.88	42.904
63.488	59.52
81.096	49.104
216.504	129.456
27.032	35.464
6.944	12.896
6.944	18.352
12.896	20.832
5.952	12.152
12.648	10.664
31	38.44
15.624	2.976
82.088	172.36
25.544	33.232
25.296	23.808
9.424	9.92
7.936	19.096
53.568	86.8
15.624	49.352
8.68	16.12
8.928	30.752
10.168	17.856
13.64	19.344
11.16	13.144
6.944	5.704
22.072
15.872	67.456
34.72	18.352
12.896	11.16
484.84	487.32
31.248	33.232
18.352	10.664
67.704	69.192
63.736	66.712
26.04	46.624
21.08	73.408
15.128	22.568
35.216	39.432
8.928	19.096
21.328	45.632
15.128	70.928
23.312	108.128
47.12	47.12
3.72	4.216
26.04	29.76
23.808	49.352
29.512	42.16
63.24	54.312
6.448	6.2
13.392	18.6
29.512	198.896
8.184	32.24
31.744	144.336
2.728	5.704
13.144	52.328
143.84	144.336
16.616	24.304
19.84	50.096
13.888	17.608
21.328	32.984
17.36	39.184
92.504	48.608
15.872	26.04
36.952	44.64
24.552	93.744
35.712	87.792
27.28	51.336
49.6	77.624
35.216	47.368
28.52	37.448
23.064	25.048
19.84	42.16
23.064	121.768
10.168	19.592
28.768	60.512
26.288	24.304
37.2	30.256
12.648	11.904
12.648	19.344
228.656	157.976
17.856	45.136
14.88	28.272
19.096	52.08
16.616	21.576
15.872	40.672
47.616	25.048
15.128	66.216
44.888	19.84
56.048	66.464
25.048	21.576
3.72	7.192
33.976	22.568
386.384	408.704
12.152	23.312
13.888	26.288
20.832	66.216
49.6	69.192
15.128	54.808
23.312	17.608
43.648	41.912
38.192	42.656
27.28	55.552
13.888	25.792
8.928	29.016
11.904	11.16
7.688	20.088
59.768	38.688
26.04	47.368
33.48	24.552
9.176	12.152
21.824	33.976
16.616	99.448
28.768	36.704

## Sheet: G
AA	AB
3.11273	12.9936
4.35765	2.41837
1.90628	7.26506
2.48112	2.04634
3.03439	3.07525
2.40436	2.96936
1.59235	1.82564
1.40843	2.95343
2.53245	7.7968
5.88592	1.08698
3.63487	2.93568
1.91787	1.03038
1.52551	10.74
4.71767
2.43154
1.79072
0.998227
5.11109
1.41202
3.8675
2.42781
0.661054
3.28119
0.71303
2.04601
3.7612
3.41672
0.811786
0.564139
0.151159
1.60851
2.71354
5.33713
1.60109
2.61549
4.82575
1.26121
1.25757
2.23313
1.29739
0.676379
5.08584
3.72455
3.4258
2.21759
2.83002
4.68941
4.44045
2.93511
2.04411
6.42205
3.59889
8.27254
5.0694
10.056
4.10224
3.35214
1.12706
6.26994
4.17987
3.28814
3.70637
5.63461
1.82286
1.41716
0.99573
3.60921
1.45456
2.43043
2.96613
1.34886
1.25287
2.65993
2.42996
2.23577
1.39649
2.44887
4.06793
2.68351
2.84521
3.64345
2.71319
2.50652
0.688386
1.55425
2.87608
0.835507
3.14604
2.51189
2.97103
1.13415
1.98905
1.1696
1.86579
1.80643
3.82908
1.44697
1.87015
2.05225
2.99848
1.99172
1.52629
2.215
2.03319
4.10281
3.46757
2.61058
1.10132
1.34787
2.31583
1.27081
3.47804
2.61045
2.54206
1.72525
3.06451
2.6394
3.56459
3.32393
0.334273
4.70645
1.99265
1.46925
3.61722
3.57475
1.7481
2.01181
3.56514
4.50747
1.9303
1.72012
2.11468
0.983694
3.41587
2.64638
5.32949
4.64405
2.46013
1.9451
4.11055
1.96756
1.56977
2.36026
3.9225
1.8204
3.62317
1.62213
1.56723
1.97714
1.66054
0.801667
1.64382
1.1875
1.94258
2.46303
3.45107
3.05978
0.673123
3.10782
0.752036
0.798341
1.08154
0.968768
2.20122
1.98226
3.61291
2.52971
2.37562
1.77619
1.77533
2.90708
1.95226
3.38924
2.39471
0.984292
1.49923
2.47197
3.56332
1.21959
1.31841
0.658103
2.71033
1.2021
2.49863
1.63196
0.775013
1.88394
2.59554
3.11036
3.40151
1.96297
1.01709
0.446671
0.643176
2.35607
2.73099
1.03406
1.46606
0.321857
3.8476
9.71233
3.71545
2.96097
2.11689
4.55797
2.13605
1.23762
1.74035
3.37436
0.985455
3.30319
4.04539
1.52897
1.87373
1.13553
1.82919
0.970382
3.10502
4.22495
0.795277
1.2957
6.22278
1.9776
1.59587
1.30584
0.61942
1.31485
1.27058
0.962033
2.62457
3.14627
1.49281
1.40829
2.92618
0.974503
1.64024
3.6126
2.06147
1.32634
1.10437
1.16333
0.923685
2.44179
0.438559
0.548468
1.81645
0.387612
0.969567
0.396951
1.7906
1.97238
3.19665
4.91443
0.335722
0.26744
0.456933
3.29335
0.92228
0.17776
0.402141
2.07591
2.17858
1.84049
2.95338
3.13146
1.52384
3.85122
1.86233
3.44602
1.42012
1.54006
0.792274
3.318
0.363813
0.78984
1.63674
1.2835
3.78255
2.58723
1.43946
0.616806
0.42794
0.373699
0.406434
4.0329
1.03722
0.687063
1.29262
0.536297
2.06848
0.967058
0.917568
3.15147
3.908
0.514449
2.1573
2.28161
1.50611
1.71214
0.339704
2.67784
2.49987
0.956772
0.481643
1.02573
3.35337
0.757365
0.762448
3.13349
0.95498
0.606491
2.1207
0.718169
3.23296
0.896482
0.981923
1.65617
0.943715
1.80827
1.88809
0.805267
1.3883
1.50116
0.359152
1.35422
1.73353
1.53564
1.08068
0.940833
0.635526
0.310845
2.0898
6.8502
5.88892
2.85059
6.20403
4.13955
1.96888
4.25121
0.59934
1.91131
2.25387
5.54665
5.51267
1.04076
3.06739
7.54857
5.2373
4.94753
3.89184
5.0355
9.42922
3.0384
2.65583
1.77706
3.73062
0.119052
2.00776
3.30548
0.809483
0.971156
0.877213
1.96896
3.5777
1.5591
4.59461
1.74992
1.95354
1.48386
1.06725
12.196
1.61668
2.39456
1.47871
0.822807
7.79066
4.32128
1.02548
3.58239
0.856521
20.269
2.36852
0.396704
3.41859
2.73001
4.17125
2.18466
2.18717
0.701851
2.52119
1.71636
1.30434
1.19204
1.79606
0.904079
1.1961
1.55407
1.83917
2.28183
1.05553
3.57451
1.22612
2.55606
1.49742
4.21508
4.15731
0.245262
2.27685
2.88463
2.28686
4.23773
2.69785
1.53427
1.54788
1.52066
1.00446
2.02668
13.5226
1.86954
0.112968
4.39659
3.43174
1.63933
0.963555
2.39978
2.56558
1.37884
1.56364
1.5187
4.08629
3.46126
3.76709
5.7177
1.19126
1.56619
1.25407
5.51401
2.0991
1.8102
1.9953
