# Supplementary material for: Genetic variance in the murine defensin locus modulates glucose homeostasis
Source: EMBO J. 2025 Sep 9;44(20):5694–711. doi: 10.1038/s44318-025-00555-5 (PMC12528722; doi:10.1038/s44318-025-00555-5)
Supplement: Supplementary file 4 — Source data Fig. 2 [file 44318_2025_555_MOESM4_ESM.zip]

Archive with 1 entries (1 files):
- Figure 2.xlsx
