# Supplementary material for: Genetic variance in the murine defensin locus modulates glucose homeostasis
Source: EMBO J. 2025 Sep 9;44(20):5694–711. doi: 10.1038/s44318-025-00555-5 (PMC12528722; doi:10.1038/s44318-025-00555-5)
Supplement: Supplementary file 5 — Source data Fig. 3 [file 44318_2025_555_MOESM5_ESM.zip › Figure 3.xlsx]

## Sheet: B
129	A/J	Bl/6	CAST	NOD	NZO	WSB
3.36027	2.52532	2.59415	1.99054	4.72144	0.761459	3.38979
3.60055	2.74093	2.65443	2.7362	3.55088	0.727111	1.94186
2.84386	2.52704	3.04352	2.04285	5.5226	0.963683	3.68749
4.16409	2.911	2.4554	1.58454	3.86792	1.26388	4.01909
4.49993	2.56768	3.37888	2.08758	4.89435	0.402998	2.58786
2.29805	2.55024	2.29776	2.66076	3.93259	1.26227	3.05403
3.98752	2.95085	3.51185	2.30467	2.83741	0.806389
2.06879	3.15141	2.43671	3.04979	3.49578	0.905462
4.50117	3.11021	2.76914		3.59082	0.498784
3.47907		2.16322		3.16327	0.25921
4.54784

## Sheet: C
129	A/J	Bl/6	CAST	NOD	NZO	WSB
16.2057	19.6099	6.48438	13.3333	7.83394	27.0184	10.0699
14.037	16.8898	7.79553	10.3774	4.82759	27.2688	8.3815
16.4379	17.7558	7.49129	12.9412	6.73993	26.2553	6.46258
13.7818	23.2039	6.93499	12.1936	7.2069	27.3695	5.71429
15.9744	16.8858	7.10963	14.1358	6.41566	22.0331	2.91667
11.6423	14.1231	8.19113	12.1788	7.96923	22.241	8.28402
10.6226	18.0719	10.136	12.037	5.2568	25.3596
11.1789	18.2222	5.9751	9.65714	6.22807	29.0043
14.9459	13.9427	7.9798	11.1494	5.53746	28.5465
11.5094		10.4498	3.91061	7.92727	29.7727
12.7843

## Sheet: D-E
Strain	Matsuda Index	Defa1.Defa17	Defa2	Defa4	Defa9	Defa15	Defa15.Defa2.Defa23.Defa24.Defa9	Defa21.Defa22	Defa26	Defa29
129	3.57738	1.09659	0.845761	0.959061	0.774106	0.813473	1.49013	1.2738	0.749823	0.881765
A/J	2.78163	1.06889	1.02672	1.00469	0.837428	0.811011	1.55669	1.01961	0.771291	0.851079
Bl/6	2.7305	1.05097	0.893662	0.981924	0.851956	0.804151	1.44894	1.13759	0.70583	0.831598
CAST	2.30712	0.900429	0.653686	0.938676	0.823672	0.859509	1.34607	1.28838	0.703289	0.919155
NOD	3.95771	1.10214	1.02273	0.940308	0.853237	0.820147	1.52837	1.14996	0.760297	0.853219
NZO	0.785124	1.10268	1.01089	0.894974	0.79461	0.804624	1.53829	1.22033	0.684089	0.816968
WSB	3.11335	1.02923	0.946782	0.840883	0.812295	0.82429	1.46086	1.2156	0.732696	0.922153

## Sheet: F-G
marker	chr	pos	A	B	C	D	E	F	G	H
UNCHS022037	8	3.1209	0	0	0	0	0	0	0	0
UNCHS022038	8	3.1232	0	0	0	0	0	0	0	0
JAX00659253	8	3.21146	0	0	0	0	0	0	0	0
JAX00659258	8	3.21714	0	0	0	0	0	0	0	0
UNCHS022039	8	3.22961	0	0	0	0	0	0	0	0
UNCHS022040	8	3.23286	0	0	0	0	0	0	0	0
JAX00659261	8	3.23554	0	0	0	0	0	0	0	0
UNCHS022042	8	3.27514	0	0	0	0	0	0	0	0
JAX00659273	8	3.3102	0	0	0	0	0	0	0	0
UNCHS022043	8	3.31872	0	0	0	0	0	0	0	0
JAX00659283	8	3.347	0	0	0	0	0	0	0	0
UNCHS022045	8	3.37247	0	0	0	0	0	0	0	0
UNCHS022047	8	3.39592	0	0	0	0	0	0	0	0
UNCHS022048	8	3.40389	0	0	0	0	0	0	0	0
UNCHS022049	8	3.40935	0	0	0	0	0	0	0	0
UNCHS022051	8	3.41098	0	0	0	0	0	0	0	0
UNCHS022050	8	3.4119	0	0	0	0	0	0	0	0
UNCHS022052	8	3.41398	0	0	0	0	0	0	0	0
UNC14053566	8	3.427	0	0	0	0	0	0	0	0
JAX00659298	8	3.42902	0	0	0	0	0	0	0	0
UNCHS022053	8	3.47175	-0.00614502	0.00929691	0	-0.00713643	-0.00648798	-0.00296808	0	0.0134406
UNCHS022054	8	3.4803	-0.0071351	0.0108672	0	-0.00832345	-0.00785561	-0.00339171	0	0.0158387
JAX00158262	8	3.50173	-0.00718318	0.0109458	0	-0.00838186	-0.00789752	-0.00341016	0	0.0159269
JAX00659320	8	3.56769	-0.00731714	0.0111721	0	-0.00854588	-0.00801474	-0.00346022	0	0.0161659
UNCHS022057	8	3.57565	-0.00733712	0.0112059	0	-0.00857037	-0.00803219	-0.00346768	0	0.0162015
JAX00659334	8	3.65254	-0.00746101	0.0114182	0	-0.00872304	-0.00813537	-0.00350789	0	0.0164091
JAX00659340	8	3.68415	-0.0075225	0.0115228	0	-0.00879864	-0.00818775	-0.0035292	0	0.0165152
JAX00659346	8	3.71459	-0.00756873	0.0116017	0	-0.00885546	-0.00822689	-0.00354511	0	0.0165945
UNCHS022059	8	3.74696	-0.00758274	0.0116258	0	-0.00887273	-0.00823879	-0.00354992	0	0.0166184
UNCHS022060	8	3.7493	-0.0075864	0.0116321	0	-0.00887723	-0.00824191	-0.00355118	0	0.0166247
JAX00158290	8	3.85803	-0.00763512	0.011716	0	-0.00893728	-0.00828315	-0.00356787	0	0.0167075
JAX00659365	8	3.87421	-0.00764249	0.0117287	0	-0.00894637	-0.00828952	-0.00357061	0	0.0167202
UNCHS022061	8	3.95317	-0.00606468	0.00960253	0	-0.00709788	-0.00685437	-0.00293968	0	0.0133541
JAX00659380	8	3.96408	-0.00606681	0.00960612	0	-0.00710046	-0.00685567	-0.00294043	0	0.0133573
UNCHS022064	8	4.1014	-0.00610201	0.00966651	0	-0.00714425	-0.00687553	-0.0029528	0	0.0134081
UNCHS022065	8	4.18156	-0.00611989	0.00969482	0	-0.00716626	-0.00688485	-0.00295459	0	0.0134308
JAX00659404	8	4.18331	-0.00523209	0.0080062	0	-0.00608824	-0.0055143	-0.00250394	0	0.0113324
UNCHS022066	8	4.18404	-0.00523224	0.00800642	0	-0.00608841	-0.00551445	-0.00250401	0	0.0113327
JAX00659406	8	4.19392	-0.00523383	0.00800883	0	-0.00609034	-0.00551516	-0.0025043	0	0.0113348
JAX00659408	8	4.19466	-0.00523399	0.00800908	0	-0.00609053	-0.00551532	-0.00250437	0	0.0113351
UNCHS022067	8	4.29815	-0.00600529	0.00909431	0	-0.00692007	-0.00619989	-0.00281086	0	0.0128418
UNCHS022068	8	4.30065	-0.00604267	0.00914523	0	-0.00695903	-0.00623138	-0.00282504	0	0.0129129
UNCHS022069	8	4.30065	-0.0060424	0.00914482	0	-0.00695872	-0.00623112	-0.00282492	0	0.0129123
UNCHS022070	8	4.30457	-0.00607911	0.00919476	0	-0.00699692	-0.00626195	-0.0028388	0	0.012982
UNCHS022071	8	4.30583	-0.00607912	0.00919477	0	-0.00699693	-0.00626196	-0.00283881	0	0.012982
JAX00158323	8	4.30787	-0.00607909	0.00919472	0	-0.00699689	-0.00626193	-0.00283879	0	0.012982
UNCHS022072	8	4.30887	-0.00607909	0.00919472	0	-0.00699689	-0.00626193	-0.00283879	0	0.012982
UNCHS022073	8	4.31129	-0.00611426	0.00924227	0	-0.00703326	-0.0062912	-0.00285199	0	0.0130484
UNCHS022074	8	4.3159	-0.00611442	0.00924252	0	-0.00703345	-0.00629135	-0.00285206	0	0.0130488
UNCHS022075	8	4.32848	-0.00621291	0.00937444	0	-0.00713437	-0.00637215	-0.00288858	0	0.0132336
UNCHS022076	8	4.33101	-0.00621218	0.00937333	0	-0.00713352	-0.00637144	-0.00288826	0	0.0132321
JAX00659448	8	4.40322	-0.0060431	0.00917754	0	-0.00697696	-0.00625371	-0.00282951	0	0.0129257
UNCHS022077	8	4.47106	-0.00582537	0.00890115	0	-0.00675724	-0.00601006	-0.0028195	0	0.012511
UNCHS022078	8	4.47376	-0.00724361	0.0114739	0	-0.00843142	-0.00736716	-0.00380743	0	0.0153757
UNCHS022079	8	4.50026	-0.00724907	0.0115048	0	-0.00844566	-0.00734106	-0.00381854	0	0.0153495
UNCHS022080	8	4.50332	-0.00724715	0.0115073	0	-0.00844528	-0.00733118	-0.00381971	0	0.0153361
JAX00158352	8	4.70362	-0.00517581	0.00820075	0	-0.00603576	-0.00508099	-0.00271281	0	0.0108046
JAX00659477	8	4.72796	-0.00491631	0.00780157	0	-0.00573338	-0.00480831	-0.00258291	0	0.0102393
JAX00659485	8	4.80938	-0.00371504	0.00592825	0	-0.00432917	-0.00357927	-0.00198474	0	0.00767998
JAX00659500	8	4.95613	-0.000612121	0.000987316	0	-0.000710336	-0.000577046	-0.000339016	0	0.0012512
JAX00659510	8	5.06083	0	0	0	0	0	0	0	0
JAX00659513	8	5.08409	0	0	0	0	0	0	0	0
UNCHS022083	8	5.16113	-2.2219e-11	3.6577e-11	0	-2.59894e-11	-1.97339e-11	-1.2477e-11	0	4.38424e-11
UNCHS022084	8	5.16722	0	0	0	0	0	0	0	0
UNCHS022085	8	5.20693	0	0	0	0	0	0	0	0
JAX00158390	8	5.22701	0	0	0	0	0	0	0	0
UNCHS022087	8	5.27503	0	0	0	0	0	0	0	0
JAX00659532	8	5.27719	0	0	0	0	0	0	0	0
UNCHS022090	8	5.34307	0	0	0	0	0	0	0	0
CEAJAX00158407	8	5.46234	0	0	0	0	0	0	0	0
UNC14075558	8	5.54377	0	0	0	0	0	0	0	0
UNCHS022091	8	5.67556	0	0	0	0	0	0	0	0
UNCHS022092	8	5.67791	0	0	0	0	0	0	0	0
UNC14078146	8	5.737	0	0	0	0	0	0	0	0
JAX00659595	8	5.75083	0	0	0	0	0	0	0	0
CEAJAX00659602	8	5.78139	0	0	0	0	0	0	0	0
CEAJAX00158434	8	5.8177	0	0	0	0	0	0	0	0
JAX00659615	8	5.88286	-7.11002e-12	1.20061e-11	0	-8.38338e-12	-6.35666e-12	-3.9922e-12	0	1.38361e-11
UNCHS022093	8	5.98437	0	0	0	0	0	0	0	0
JAX00659628	8	5.99836	-8.26169e-12	1.40239e-11	0	-9.75107e-12	-7.44836e-12	-4.63831e-12	0	1.60756e-11
UNCHS022096	8	6.01276	0	0	0	0	0	0	0	0
UNCHS022098	8	6.17994	0	0	0	0	0	0	0	0
JAX00659661	8	6.22441	0	0	0	0	0	0	0	0
UNC14086553	8	6.2496	0	0	0	0	0	0	0	0
JAX00659667	8	6.28815	0	0	0	0	0	0	0	0
JAX00659684	8	6.37976	0	0	0	0	0	0	0	0
JAX00233749	8	6.57831	0	0	0	0	0	0	0	0
JAX00659742	8	6.60511	0	0	0	0	0	0	0	0
JAX00659753	8	6.65759	0	0	0	0	0	0	0	0
JAX00158502	8	6.69903	0	0	0	0	0	0	0	0
JAX00158502q	8	6.69903	0	0	0	0	0	0	0	0
JAX00659791	8	6.80925	-0.000526503	0.000911973	0	-0.000644376	-0.000502285	-0.000311515	-2.63584e-06	0.00107534
JAX00659816	8	6.88256	-0.00039446	0.00068833	-8.1081e-06	-0.000485636	-0.000373032	-0.000234773	-3.09409e-06	0.000810773
UNC14096429	8	6.88397	-0.000385249	0.000672455	-8.645e-06	-0.000474417	-0.000364236	-0.000229355	-2.59189e-06	0.000792039
UNCHS022099	8	6.95067	-0.000262667	0.000460717	-1.09839e-05	-0.000324406	-0.000247083	-0.000155607	-1.68001e-06	0.000541711
UNCHS022100	8	6.95431	-0.000187853	0.000329566	-7.90832e-06	-0.000232023	-0.000176775	-0.000111454	-8.40052e-07	0.000387288
JAX00659867	8	7.19296	-0.0104203	0.018802	-0.000549267	-0.0136747	-0.0109605	-0.0056079	0	0.0224106
JAX00659878	8	7.23134	-0.0110595	0.0201111	-0.000369574	-0.0146347	-0.0120652	-0.00592293	0	0.0239407
UNCHS022101	8	7.29682	-0.0113071	0.0208066	0	-0.0151238	-0.0130657	-0.00603824	0	0.0247283
UNCHS022102	8	7.29938	-0.0113071	0.0208066	0	-0.0151239	-0.0130657	-0.00603825	0	0.0247283
JAX00659897	8	7.30896	-0.011508	0.0212204	0	-0.0157117	-0.0133475	-0.00585339	0	0.0252003
JAX00659906	8	7.34543	-0.0119388	0.0221405	0	-0.0172642	-0.0139741	-0.0051779	0	0.0262144
UNCHS022104	8	7.34629	-0.0119388	0.0221405	0	-0.0172642	-0.0139741	-0.0051779	0	0.0262144
UNCHS022106	8	7.40704	-0.0108957	0.0203379	0	-0.0158271	-0.0130744	-0.00476058	0	0.0242199
JAX00158562	8	7.51982	-0.0102959	0.0193617	0	-0.015137	-0.0123358	-0.00456681	0	0.0229738
UNCHS022107	8	7.6263	-0.0102578	0.0194472	0	-0.01528	-0.012371	-0.00458153	0	0.0230431
JAX00158580	8	7.74291	-0.0102189	0.0195417	0	-0.0154344	-0.0124102	-0.00459865	0	0.0231204
JAX00660041	8	7.85471	-0.0101743	0.0196258	0	-0.0155809	-0.0124438	-0.00461401	0	0.0231871
JAX00660045	8	7.85884	-0.0101841	0.019661	0	-0.0155927	-0.012429	-0.00466725	0	0.023212
JAX00660053	8	7.88857	-0.0101575	0.0197654	0	-0.0155137	-0.0121356	-0.00515626	0	0.0231977
UNCHS022109	8	7.9646	-0.0107761	0.0213559	0	-0.0165719	-0.0128748	-0.00572351	0	0.0245904
UNCHS022110	8	7.96734	-0.0107993	0.0214174	0	-0.0166123	-0.0129029	-0.00574574	0	0.0246428
UNCHS022111	8	8.11416	-0.0106306	0.0210013	0	-0.0163057	-0.0127348	-0.00568507	0	0.0243548
UNCHS022112	8	8.11678	-0.0106274	0.0209941	0	-0.0163002	-0.0127319	-0.00568448	0	0.0243499
UNC14112699	8	8.15196	-0.0105956	0.0209195	0	-0.0162509	-0.0127047	-0.00567437	0	0.024306
UNC14112858	8	8.17226	-0.0105022	0.0206962	0	-0.0160855	-0.0126113	-0.00563873	0	0.0241415
UNCHS022113	8	8.18648	-0.0102023	0.0201361	0	-0.0156378	-0.0122325	-0.00556755	0	0.0235041
UNCHS022114	8	8.18917	-0.0101459	0.0200309	0	-0.0155537	-0.0121615	-0.0055541	0	0.0233844
UNC14114422	8	8.26906	-0.00842895	0.0164076	-2.15265e-05	-0.0128172	-0.00983758	-0.00468539	0	0.019383
UNC14115350	8	8.33926	-0.0066383	0.0128156	-3.83409e-05	-0.010031	-0.00760895	-0.00380964	0	0.0153106
UNC14115862	8	8.36771	-0.00650142	0.0125322	-4.60175e-05	-0.00981196	-0.00747762	-0.00374851	0	0.0150533
JAX00660200	8	8.39688	-0.00857219	0.0166392	-9.17021e-05	-0.0130189	-0.0101914	-0.00479138	0	0.0200263
UNC14116597	8	8.40618	-0.00924334	0.0179788	-0.000110141	-0.0140675	-0.0111119	-0.00510301	0	0.0216571
UNC14117223	8	8.45289	-0.00361276	0.00689231	0.000516531	-0.00540652	-0.00478273	-0.00141444	0	0.00780761
UNCHS022116	8	8.46206	-0.00319564	0.00580602	0.000577707	-0.00475311	-0.00399595	-0.00102409	0	0.00658506
UNC14117586	8	8.47696	-0.00238037	0.00402982	0.000460127	-0.00351343	-0.00269058	-0.00074705	0	0.00484149
UNC14118059	8	8.50807	-0.00227801	0.0042518	0.000619054	-0.00383909	-0.00319289	-0.000791335	1.62465e-05	0.00521423
UNC14118615	8	8.54599	-0.00218948	0.00396072	0.000723337	-0.00372316	-0.00304497	-0.000743827	3.07326e-05	0.00498664
UNC14119282	8	8.60276	-0.00192041	0.0036057	0.000287946	-0.00314316	-0.00275889	-0.000704155	1.27559e-05	0.00462021
UNCHS022117	8	8.65101	-0.00231636	0.00533353	-0.000177591	-0.00387623	-0.00382805	-0.00151577	0	0.00638048
UNCHS022118	8	8.65437	-0.00232329	0.00536087	-0.000210285	-0.00387724	-0.00384669	-0.00152215	0	0.00641879
UNCHS022119	8	8.66313	-0.00234423	0.00543814	-0.000293887	-0.00388536	-0.00389827	-0.00154155	0	0.00652516
UNCHS022120	8	8.66553	-0.00235102	0.00546273	-0.000319495	-0.00388848	-0.0039147	-0.00154773	0	0.00655869
UNC14120047	8	8.67891	-0.00241618	0.00566291	-0.000456611	-0.00395353	-0.00404832	-0.00160094	0	0.00681267
UNC14120449	8	8.70898	-0.0025181	0.00601744	-0.000789097	-0.00402427	-0.00428348	-0.0016904	0	0.00728791
UNC14121223	8	8.75494	0	0	0	0	0	0	0	0
UNCHS022123	8	8.76761	0	0	0	0	0	0	0	0
UNCHS022124	8	8.77056	0	0	0	0	0	0	0	0
UNC14122354	8	8.82618	0	0	0	0	0	0	0	0
UNC14122889	8	8.86252	-2.66346e-11	8.31999e-11	-2.61707e-11	-2.44924e-11	-6.89611e-11	-2.33118e-11	0	8.63707e-11
UNC14123302	8	8.89233	-3.36285e-10	1.12064e-09	-3.84059e-10	-2.54839e-10	-9.93575e-10	-3.04398e-10	0	1.15252e-09
JAX00660309	8	8.93055	0	0	0	0	0	0	0	0
UNC14123726	8	8.93945	-5.09255e-11	1.65665e-10	-5.7501e-11	-3.88883e-11	-1.48684e-10	-4.01905e-11	0	1.70525e-10
UNC14123927	8	8.96251	0	0	0	0	0	0	0	0
UNCHS022125	8	8.96251	0	0	0	0	0	0	0	0
UNCHS022126	8	8.96562	0	0	0	0	0	0	0	0
UNCHS022128	8	8.99049	0	0	0	0	0	0	0	0
UNCHS022129	8	9.00845	0	0	0	0	0	0	0	0
UNCHS022130	8	9.0116	-0.00108681	0.00525359	-0.00177767	-0.001393	-0.00399612	-0.00170944	0	0.00470945
UNC14124729	8	9.02607	0	0	0	0	0	0	0	0
UNC14125140	8	9.05357	0	0	0	0	0	0	0	0
UNC14125682	8	9.08952	0	0	0	0	0	0	0	0
UNC14126015	8	9.10949	-6.97814e-11	3.58429e-10	-1.28059e-10	-9.92254e-11	-2.88221e-10	-1.18518e-10	0	3.45376e-10
UNC14126852	8	9.16173	-0.000514457	0.00264872	-0.000902135	-0.000734845	-0.00203183	-0.00104488	0	0.00257942
JAX00233793	8	9.17771	-0.000126092	0.000647189	-0.000215759	-0.000176975	-0.000492484	-0.000281511	0	0.000645632
UNC14127728	8	9.21646	-1.10378e-10	5.41863e-10	-1.82493e-10	-1.53638e-10	-4.18011e-10	-2.43372e-10	0	5.66029e-10
UNC14128104	8	9.23741	0	0	0	0	0	0	0	0
UNC14128639	8	9.27783	0	0	0	0	0	0	0	0
UNCHS022131	8	9.27937	0	0	0	0	0	0	0	0
UNCHS022132	8	9.28218	0	0	0	0	0	0	0	0
UNC14129161	8	9.31402	0	0	0	0	0	0	0	0
JAX00660377	8	9.33543	0	0	0	0	0	0	0	0
UNC14129614	8	9.34305	0	0	0	0	0	0	0	0
UNCHS022135	8	9.36272	0	0	0	0	0	0	0	0
UNCHS022136	8	9.36637	0	0	0	0	0	0	0	0
UNC14130143	8	9.38536	0	0	0	0	0	0	0	0
UNC14130658	8	9.42459	0	0	0	0	0	0	0	0
JAX00660402	8	9.43424	0	0	0	0	0	0	0	0
UNCHS022137	8	9.43711	0	0	0	0	0	0	0	0
UNCHS022138	8	9.43939	0	0	0	0	0	0	0	0
UNC14132107	8	9.50586	0	0	0	0	0	0	0	0
JAX00158715	8	9.53833	0	0	0	0	0	0	0	0
JAX00158715r	8	9.53833	0	0	0	0	0	0	0	0
UNC14132372	8	9.53833	0	0	0	0	0	0	0	0
UNC14133109	8	9.60254	0	0	0	0	0	0	0	0
UNC14133883	8	9.64973	0	0	0	0	0	0	0	0
UNC14134546	8	9.6878	0	0	0	0	0	0	0	0
UNC14135137	8	9.72329	0	0	0	0	0	0	0	0
UNCHS022143	8	9.72926	0	0	0	0	0	0	0	0
UNCHS022144	8	9.7355	0	0	0	0	0	0	0	0
UNC14135598	8	9.75387	0	0	0	0	0	0	0	0
JAX00660470	8	9.75975	0	0	0	0	0	0	0	0
UNC14136072	8	9.79411	0	0	0	0	0	0	0	0
UNCHS022145	8	9.82792	0	0	0	0	0	0	0	0
JAX00660493	8	9.849	0	0	0	0	0	0	0	0
UNCHS022147	8	9.85655	0	0	0	0	0	0	0	0
UNCHS022148	8	9.86194	0	0	0	0	0	0	0	0
UNC14137386	8	9.87504	0	0	0	0	0	0	0	0
UNCHS022149	8	9.88564	0	0	0	0	0	0	0	0
UNCHS022151	8	9.92195	0	0	0	0	0	0	0	0
UNC14138747	8	9.94771	0	0	0	0	0	0	0	0
JAX00158746	8	9.98346	0	0	0	0	0	0	0	0
UNC14139293	8	9.98493	0	0	0	0	0	0	0	0
UNC14139601	8	10.0148	0	0	0	0	0	0	0	0
JAX00158749	8	10.019	0	0	0	0	0	0	0	0
JAX00660526	8	10.0317	0	0	0	0	0	0	0	0
UNC14140331	8	10.0633	0	0	0	0	0	0	0	0
UNC14140895	8	10.0996	0	0	0	0	0	0	0	0
UNCHS022153	8	10.134	0	0	0	0	0	0	0	0
UNCHS022154	8	10.1366	0	0	0	0	0	0	0	0
UNC14141574	8	10.1376	0	0	0	0	0	0	0	0
UNC14142175	8	10.1716	0	0	0	0	0	0	0	0
UNCHS022155	8	10.1716	0	0	0	0	0	0	0	0
UNCHS022156	8	10.174	0	0	0	0	0	0	0	0
UNCHS022157	8	10.1751	0	0	0	0	0	0	0	0
JAX00158761	8	10.1805	0	0	0	0	0	0	0	0
JAX00660561	8	10.1993	0	0	0	0	0	0	0	0
UNC14142995	8	10.2137	0	0	0	0	0	0	0	0
UNCHS022159	8	10.2164	0	0	0	0	0	0	0	0
UNCHS022160	8	10.2192	0	0	0	0	0	0	0	0
UNC14143760	8	10.255	0	0	0	0	0	0	0	0
UNCHS022161	8	10.2576	0	0	0	0	0	0	0	0
UNCHS022162	8	10.2605	0	0	0	0	0	0	0	0
UNCHS022163	8	10.2909	0	0	0	0	0	0	0	0
UNC14144507	8	10.2945	0	0	0	0	0	0	0	0
UNC14145138	8	10.3249	0	0	0	0	0	0	0	0
UNCHS022165	8	10.3519	0	0	0	0	0	0	0	0
JAX00158775	8	10.3544	0	0	0	0	0	0	0	0
UNCHS022166	8	10.3576	0	0	0	0	0	0	0	0
UNC14145606	8	10.3633	0	0	0	0	0	0	0	0
UNC14146419	8	10.4046	0	0	0	0	0	0	0	0
UNC14147606	8	10.4741	0	0	0	0	0	0	0	0
JAX00158787	8	10.4995	0	0	0	0	0	0	0	0
UNC14148237	8	10.5134	0	0	0	0	0	0	0	0
JAX00233821	8	10.528	0	0	0	0	0	0	0	0
UNC14148867	8	10.5512	0	0	0	0	0	0	0	0
UNC14149228	8	10.5743	0	0	0	0	0	0	0	0
UNCHS022168	8	10.6019	0	0	0	0	0	0	0	0
UNC14150102	8	10.6237	0	0	0	0	0	0	0	0
UNC14150555	8	10.6589	0	0	0	0	0	0	0	0
UNCHS022169	8	10.6626	0	0	0	0	0	0	0	0
UNCHS022170	8	10.6653	0	0	0	0	0	0	0	0
UNC14151093	8	10.6991	0	0	0	0	0	0	0	0
JAX00660686	8	10.7005	0	0	0	0	0	0	0	0
JAX00158801	8	10.7006	0	0	0	0	0	0	0	0
JAX00158805	8	10.7378	0	0	0	0	0	0	0	0
UNC14151739	8	10.7383	0	0	0	0	0	0	0	0
UNC14152406	8	10.7753	0	0	0	0	0	0	0	0
UNCHS022171	8	10.8328	0	0	0	0	0	0	0	0
UNCHS022172	8	10.8351	0	0	0	0	0	0	0	0
UNC14153518	8	10.8509	0	0	0	0	0	0	0	0
UNC14154117	8	10.8859	0	0	0	0	0	0	0	0
UNCHS022173	8	10.8899	0	0	0	0	0	0	0	0
UNCHS022174	8	10.8922	0	0	0	0	0	0	0	0
UNC14154785	8	10.9226	0	0	0	0	0	0	0	0
UNC14155073	8	10.9432	0	0	0	0	0	0	0	0
UNC14155611	8	10.9881	0	0	0	0	0	0	0	0
JAX00660730	8	11.0281	0	0	0	0	0	0	0	0
UNC14156104	8	11.0364	0	0	0	0	0	0	0	0
UNC14156656	8	11.0748	0	0	0	0	0	0	0	0
UNCHS022175	8	11.0938	0	0	0	0	0	0	0	0
UNCHS022176	8	11.097	0	0	0	0	0	0	0	0
UNC14157526	8	11.1284	0	0	0	0	0	0	0	0
JAX00660763	8	11.2098	0	0	0	0	0	0	0	0
JAX00158842	8	11.2528	0	0	0	0	0	0	0	0
UNCHS022177	8	11.2902	0	0	0	0	0	0	0	0
UNC14160543	8	11.3035	0	0	0	0	0	0	0	0
UNC14161319	8	11.3615	0	0	0	0	0	0	0	0
JAX00660817	8	11.3801	0	0	0	0	0	0	0	0
UNCHS022181	8	11.4147	0	0	0	0	0	0	0	0
UNCHS022182	8	11.417	0	0	0	0	0	0	0	0
UNC14162691	8	11.4635	0	0	0	0	0	0	0	0
JAX00660860	8	11.515	0	0	0	0	0	0	0	0
UNC14163912	8	11.5431	0	0	0	0	0	0	0	0
UNCHS022184	8	11.6581	0	0	0	0	0	0	0	0
UNCHS022185	8	11.6595	0	0	0	0	0	0	0	0
UNCHS022186	8	11.6628	0	0	0	0	0	0	0	0
UNC14165974	8	11.7173	0	0	0	0	0	0	0	0
JAX00233852	8	11.7231	0	0	0	0	0	0	0	0
JAX00660901	8	11.7499	0	0	0	0	0	0	0	0
JAX00660901r	8	11.7499	0	0	0	0	0	0	0	0
UNCHS022187	8	11.7667	0	0	0	0	0	0	0	0
UNCHS022188	8	11.777	0	0	0	0	0	0	0	0
UNC14166840	8	11.8034	0	0	0	0	0	0	0	0
JAX00660913	8	11.8136	0	0	0	0	0	0	0	0
UNCJPD003390	8	11.8587	0	0	0	0	0	0	0	0
UNC14169435	8	11.9738	0	0	0	0	0	0	0	0
UNC14170409	8	12.0515	0	0	0	0	0	0	0	0
JAX00158907	8	12.1012	0	0	0	0	0	0	0	0
UNC14171240	8	12.1093	0	0	0	0	0	0	0	0
UNCHS022189	8	12.1519	0	0	0	0	0	0	0	0
UNCHS022190	8	12.1546	0	0	0	0	0	0	0	0
JAX00158911	8	12.1799	0	0	0	0	0	0	0	0
UNC14172771	8	12.2107	0	0	0	0	0	0	0	0
UNCHS022191	8	12.2749	0	0	0	0	0	0	0	0
UNCHS022192	8	12.2771	0	0	0	0	0	0	0	0
UNC14174320	8	12.3015	0	0	0	0	0	0	0	0
JAX00661056	8	12.329	0	0	0	0	0	0	0	0
UNCHS022193	8	12.3719	0	0	0	0	0	0	0	0
UNC14176199	8	12.4533	0	0	0	0	0	0	0	0
UNCHS022195	8	12.4601	0	0	0	0	0	0	0	0
UNCHS022196	8	12.4636	0	0	0	0	0	0	0	0
UNCHS022197	8	12.4996	0	0	0	0	0	0	0	0
UNCHS022198	8	12.5024	0	0	0	0	0	0	0	0
UNCHS022199	8	12.5057	0	0	0	0	0	0	0	0
UNCHS022200	8	12.5094	0	0	0	0	0	0	0	0
JAX00661095	8	12.5447	0	0	0	0	0	0	0	0
UNC14177910	8	12.5636	0	0	0	0	0	0	0	0
UNC14178681	8	12.6084	0	0	0	0	0	0	0	0
UNCHS022201	8	12.6814	0	0	0	0	0	0	0	0
UNCHS022202	8	12.684	0	0	0	0	0	0	0	0
JAX00158952	8	12.7098	0	0	0	0	0	0	0	0
UNCHS022203	8	12.7243	0	0	0	0	0	0	0	0
UNCHS022204	8	12.7276	0	0	0	0	0	0	0	0
UNC14180630	8	12.7305	0	0	0	0	0	0	0	0
UNCHS022205	8	12.7547	0	0	0	0	0	0	0	0
UNCHS022207	8	12.7969	0	0	0	0	0	0	0	0
JAX00158959	8	12.8049	0	0	0	0	0	0	0	0
UNC14181578	8	12.8114	0	0	0	0	0	0	0	0
UNCHS022209	8	12.8118	0	0	0	0	0	0	0	0
UNCHS022211	8	12.8469	0	0	0	0	0	0	0	0
UNCHS022213	8	12.8612	0	0	0	0	0	0	0	0
UNC14182753	8	12.8993	0	0	0	0	0	0	0	0
UNC14183629	8	12.9542	0	0	0	0	0	0	0	0
JAX00661221	8	12.9778	0	0	0	0	0	0	0	0
UNCHS022215	8	13.004	0	0	0	0	0	0	0	0
UNCHS022216	8	13.0066	0	0	0	0	0	0	0	0
UNC14184761	8	13.0312	0	0	0	0	0	0	0	0
JAX00158976	8	13.0336	0	0	0	0	0	0	0	0
UNCHS022217	8	13.1222	0	0	0	0	0	0	0	0
JAX00661269	8	13.1238	0	0	0	0	0	0	0	0
UNCHS022218	8	13.1251	0	0	0	0	0	0	0	0
UNCHS022220	8	13.1457	0	0	0	0	0	0	0	0
UNC14186755	8	13.1545	0	0	0	0	0	0	0	0
UNC14187152	8	13.1923	0	0	0	0	0	0	0	0
JAX00661310	8	13.2959	0	0	0	0	0	0	0	0
UNC14188992	8	13.3146	0	0	0	0	0	0	0	0
JAX00661318	8	13.3548	0	0	0	0	0	0	0	0
UNCHS022221	8	13.3548	0	0	0	0	0	0	0	0
UNCHS022222	8	13.3579	0	0	0	0	0	0	0	0
UNCHS022223	8	13.359	0	0	0	0	0	0	0	0
UNCHS022224	8	13.3625	0	0	0	0	0	0	0	0
UNCHS022225	8	13.3735	0	0	0	0	0	0	0	0
UNCHS022226	8	13.3807	0	0	0	0	0	0	0	0
backupUNC080049517	8	13.4271	0	0	0	0	0	0	0	0
UNCHS022227	8	13.4345	0	0	0	0	0	0	0	0
UNCHS022228	8	13.4384	0	0	0	0	0	0	0	0
JAX00661344	8	13.4391	0	0	0	0	0	0	0	0
UNC14191588	8	13.4768	0	0	0	0	0	0	0	0
UNCHS022229	8	13.4795	0	0	0	0	0	0	0	0
JAX00661359	8	13.5042	0	0	0	0	0	0	0	0
UNCHS022231	8	13.5475	0	0	0	0	0	0	0	0
UNCHS022232	8	13.5502	0	0	0	0	0	0	0	0
UNCHS022234	8	13.5592	0	0	0	0	0	0	0	0
UNC14192828	8	13.574	0	0	0	0	0	0	0	0
UNCHS022235	8	13.6594	0	0	0	0	0	0	0	0
UNCHS022237	8	13.6948	0	0	0	0	0	0	0	0
UNCHS022238	8	13.7016	0	0	0	0	0	0	0	0
UNC14195206	8	13.7372	0	0	0	0	0	0	0	0
UNCHS022239	8	13.9268	0	0	0	0	0	0	0	0
UNCHS022240	8	13.9304	0	0	0	0	0	0	0	0
JAX00159043	8	13.9339	0	0	0	0	0	0	0	0
JAX00661437	8	13.9512	0	0	0	0	0	0	0	0
JAX00233915	8	13.9616	0	0	0	0	0	0	0	0
UNCHS022241	8	13.986	0	0	0	0	0	0	0	0
UNC14197866	8	13.9929	0	0	0	0	0	0	0	0
JAX00661449	8	14.0155	0	0	0	0	0	0	0	0
JAX00661454	8	14.0369	0	0	0	0	0	0	0	0
UNCHS022243	8	14.0715	0	0	0	0	0	0	0	0
UNCHS022244	8	14.0755	0	0	0	0	0	0	0	0
UNC14199451	8	14.0961	0	0	0	0	0	0	0	0
JAX00661463	8	14.0999	0	0	0	0	0	0	0	0
JAX00661464	8	14.0999	0	0	0	0	0	0	0	0
UNCHS022246	8	14.1205	0	0	0	0	0	0	0	0
UNC14200149	8	14.1579	0	0	0	0	0	0	0	0
JAX00661491	8	14.2043	0	0	0	0	0	0	0	0
UNC14201406	8	14.2403	0	0	0	0	0	0	0	0
UNC14202665	8	14.3229	0	0	0	0	0	0	0	0
JAX00661519	8	14.3239	0	0	0	0	0	0	0	0
UNCHS022247	8	14.3807	0	0	0	0	0	0	0	0
UNCHS022248	8	14.3832	0	0	0	0	0	0	0	0
UNC14203732	8	14.3952	0	0	0	0	0	0	0	0
UNCHS022249	8	14.4069	0	0	0	0	0	0	0	0
UNCHS022250	8	14.4097	0	0	0	0	0	0	0	0
UNCHS022251	8	14.4574	0	0	0	0	0	0	0	0
UNCHS022253	8	14.4595	0	0	0	0	0	0	0	0
UNCHS022254	8	14.4686	0	0	0	0	0	0	0	0
UNC14204897	8	14.4748	0	0	0	0	0	0	0	0
UNCHS022255	8	14.497	0	0	0	0	0	0	0	0
UNC14205385	8	14.4986	0	0	0	0	0	0	0	0
UNCHS022256	8	14.501	0	0	0	0	0	0	0	0
UNCHS022257	8	14.5262	0	0	0	0	0	0	0	0
UNC14205733	8	14.5281	0	0	0	0	0	0	0	0
UNCHS022258	8	14.5308	0	0	0	0	0	0	0	0
UNC14205970	8	14.5503	0	0	0	0	0	0	0	0
UNCHS022259	8	14.5601	0	0	0	0	0	0	0	0
UNCHS022260	8	14.5627	0	0	0	0	0	0	0	0
UNC14206829	8	14.6066	0	0	0	0	0	0	0	0
UNCHS022261	8	14.6233	0	0	0	0	0	0	0	0
UNCHS022262	8	14.6257	0	0	0	0	0	0	0	0
UNC14207267	8	14.6292	0	0	0	0	0	0	0	0
JAX00661653	8	14.6939	0	0	0	0	0	0	0	0
UNC14208437	8	14.7063	0	0	0	0	0	0	0	0
UNC14208801	8	14.7269	0	0	0	0	0	0	0	0
UNC14209347	8	14.7586	0	0	0	0	0	0	0	0
JAX00661665	8	14.7758	0	0	0	0	0	0	0	0
UNC14209961	8	14.7888	0	0	0	0	0	0	0	0
UNC14210181	8	14.8192	0	0	0	0	0	0	0	0
JAX00661677	8	14.8316	0	0	0	0	0	0	0	0
JAX00661677q	8	14.8316	0	0	0	0	0	0	0	0
UNC14210619	8	14.8479	0	0	0	0	0	0	0	0
JAX00661690	8	14.8714	0	0	0	0	0	0	0	0
UNC14210971	8	14.8773	0	0	0	0	0	0	0	0
UNC14211644	8	14.916	0	0	0	0	0	0	0	0
JAX00661705	8	14.9186	0	0	0	0	0	0	0	0
UNC14212445	8	14.9625	0	0	0	0	0	0	0	0
UNCHS022263	8	14.9937	0	0	0	0	0	0	0	0
UNC14213077	8	14.9959	0	0	0	0	0	0	0	0
UNCHS022264	8	14.996	0	0	0	0	0	0	0	0
UNC14213390	8	15.0151	0	0	0	0	0	0	0	0
UNC14213725	8	15.035	0	0	0	0	0	0	0	0
UNCHS022265	8	15.0662	0	0	0	0	0	0	0	0
UNCHS022266	8	15.0685	0	0	0	0	0	0	0	0
UNC14214623	8	15.0966	0	0	0	0	0	0	0	0
UNCHS022267	8	15.1079	0	0	0	0	0	0	0	0
UNC14214929	8	15.1102	0	0	0	0	0	0	0	0
UNCHS022269	8	15.1199	0	0	0	0	0	0	0	0
UNCHS022270	8	15.1222	0	0	0	0	0	0	0	0
UNCHS022271	8	15.1303	4.4541e-05	0.00193016	0.000770282	0.000984392	-0.0040947	-0.00177232	0.00196973	0.00016793
UNCHS022272	8	15.1328	8.65189e-05	0.0037034	0.00149874	0.00191015	-0.00777563	-0.0036041	0.00390949	0.000271442
UNC14215472	8	15.1334	8.73595e-05	0.00373446	0.00151196	0.00192627	-0.00784069	-0.00363595	0.00394377	0.000272819
JAX00661779	8	15.1587	8.84358e-05	0.00364093	0.00144224	0.00187403	-0.00763175	-0.00353983	0.0038576	0.000268349
UNC14216543	8	15.178	9.01475e-05	0.00350179	0.00134717	0.0017989	-0.00732823	-0.00339949	0.00372799	0.000261725
UNC14217262	8	15.2116	9.14098e-05	0.00324619	0.00118367	0.00166177	-0.00677399	-0.00314316	0.00348539	0.000248731
JAX00661800	8	15.2291	9.22787e-05	0.0031148	0.00110303	0.00159226	-0.00648986	-0.00301207	0.00335925	0.000240317
UNC14217762	8	15.2324	0.000251202	0.00375819	0.0013309	0.00206626	-0.00780124	-0.00366087	0.00405426	1.29234e-06
UNCHS022273	8	15.2453	0.00237883	0.00993114	0.00364527	0.00734004	-0.0200727	-0.0103231	0.0106892	-0.00358869
UNCHS022274	8	15.2479	0.00361691	0.0125083	0.00469381	0.00997292	-0.0251402	-0.0133974	0.0134781	-0.00573253
JAX00661805	8	15.2673	0.0358645	0.03988	0.0221219	0.060336	-0.0829569	-0.0615579	0.043563	-0.0572506
UNCHS022275	8	15.3331	0.0471521	0.0440405	0.0180496	0.0737857	-0.0900436	-0.0600409	0.0477549	-0.0806983
UNCHS022277	8	15.3399	0.0465879	0.0437744	0.0167029	0.0728871	-0.0887608	-0.0587748	0.0474299	-0.0798465
UNCHS022278	8	15.3434	0.0462351	0.0436136	0.0159632	0.0723379	-0.0880127	-0.058056	0.0472339	-0.0793151
UNC14220144	8	15.3435	0.0462155	0.0436062	0.0159284	0.0723086	-0.0879719	-0.0580252	0.0472251	-0.0792867
UNCHS022279	8	15.3691	0.0446859	0.0430071	0.0135239	0.0700158	-0.08495	-0.0557498	0.0465191	-0.0770519
JAX00661828	8	15.3707	0.0446868	0.0430075	0.0135242	0.070017	-0.084951	-0.0557507	0.0465194	-0.0770531
JAX00661828q	8	15.3707	0.0446859	0.0430071	0.0135239	0.0700157	-0.08495	-0.0557498	0.046519	-0.0770519
UNCHS022280	8	15.3715	0.0446859	0.0430071	0.0135239	0.0700157	-0.08495	-0.0557498	0.046519	-0.0770519
UNC14220734	8	15.3723	0.0446858	0.0430071	0.0135239	0.0700157	-0.0849499	-0.0557497	0.046519	-0.0770518
UNC14221236	8	15.4027	0.0496833	0.0447076	0.0150711	0.0766076	-0.0907006	-0.0613429	0.0503504	-0.0843765
UNC14222457	8	15.4832	0.0584343	0.0465902	0.0175011	0.0875393	-0.100197	-0.0703201	0.0576941	-0.0972417
JAX00661842	8	15.5019	0.0588575	0.046578	0.0175806	0.0880283	-0.100687	-0.0707753	0.0582559	-0.0978378
UNCHS022284	8	15.5031	0.0588578	0.0465781	0.0175807	0.0880286	-0.100688	-0.0707755	0.058256	-0.0978381
UNC14222719	8	15.5039	0.058858	0.0465781	0.0175808	0.0880289	-0.100688	-0.0707758	0.0582561	-0.0978384
UNC14223076	8	15.5318	0.0588088	0.0465649	0.0174923	0.0879634	-0.100597	-0.0707049	0.0582411	-0.0977687
UNC14223835	8	15.5679	0.0587344	0.0465453	0.0173594	0.0878644	-0.100459	-0.0705984	0.0582173	-0.0976633
UNC14224352	8	15.5971	0.0586812	0.0465315	0.0172697	0.0877939	-0.100363	-0.0705243	0.0581997	-0.0975883
UNC14224816	8	15.6287	0.0586294	0.0465179	0.0171803	0.087725	-0.100269	-0.0704513	0.0581825	-0.0975149
UNC14225125	8	15.6622	0.0585753	0.0465029	0.0170906	0.0876533	-0.100172	-0.0703764	0.0581647	-0.0974383
UNC14225758	8	15.7003	0.0584962	0.0464832	0.016955	0.0875482	-0.100029	-0.0702652	0.0581379	-0.0973266
UNCHS022285	8	15.701	0.0584954	0.046483	0.0169548	0.0875472	-0.100028	-0.0702645	0.0581377	-0.0973257
UNCHS022286	8	15.7032	0.058495	0.0464829	0.0169547	0.0875468	-0.100028	-0.0702642	0.0581375	-0.0973252
UNC14226139	8	15.7265	0.0584447	0.0464697	0.0168651	0.0874796	-0.0999356	-0.070192	0.0581226	-0.097254
UNC14226452	8	15.7436	0.0594201	0.0466607	0.017062	0.0886767	-0.10107	-0.0711007	0.0588491	-0.0984975
UNC14227044	8	15.7851	0.0617889	0.047076	0.0175241	0.091552	-0.103807	-0.0732893	0.0606391	-0.101484
JAX00661921	8	15.8114	0.0628896	0.0472419	0.0177313	0.0928723	-0.105076	-0.0743017	0.0615009	-0.102859
JAX00159184	8	15.8191	0.0628889	0.0472417	0.0177312	0.0928715	-0.105075	-0.0743011	0.0615006	-0.102858
UNC14227926	8	15.8326	0.0633454	0.0473108	0.0178212	0.0934162	-0.105553	-0.07471	0.0618529	-0.103483
UNC14228449	8	15.8662	0.0639627	0.0473966	0.0179455	0.0941493	-0.106177	-0.0752626	0.0623548	-0.104369
JAX00661930	8	15.8673	0.0639636	0.0473967	0.0179457	0.0941504	-0.106178	-0.0752633	0.0623551	-0.10437
UNCHS022287	8	15.8685	0.0639636	0.0473967	0.0179457	0.0941503	-0.106178	-0.0752633	0.0623551	-0.10437
UNCHS022288	8	15.876	0.0637512	0.04736	0.0178775	0.093877	-0.105661	-0.0754985	0.0622795	-0.103986
UNC14228827	8	15.8912	0.0635006	0.0473175	0.0177995	0.093557	-0.105095	-0.0757176	0.0621919	-0.103554
UNC14229193	8	15.911	0.063321	0.0472957	0.0177388	0.093324	-0.10457	-0.0759424	0.0621366	-0.103304
UNC14230085	8	15.9493	0.0632374	0.0472787	0.0175923	0.0932176	-0.104422	-0.0758275	0.0621123	-0.103189
JAX00159196	8	15.9651	0.0632096	0.0472731	0.0175434	0.0931822	-0.104373	-0.0757888	0.0621043	-0.103151
UNCHS022289	8	15.9917	0.0631248	0.047256	0.0173961	0.0930742	-0.104225	-0.0756715	0.0620795	-0.103034
UNC14230896	8	15.9954	0.0630981	0.0472506	0.0173475	0.0930401	-0.104177	-0.0756337	0.0620718	-0.102997
UNC14231935	8	16.0414	0.0629568	0.0472222	0.0171015	0.0928597	-0.10393	-0.0754377	0.0620305	-0.102803
UNC14232716	8	16.0807	0.0628425	0.0471992	0.0169039	0.0927137	-0.10373	-0.0752798	0.0619971	-0.102647
UNC14233350	8	16.1093	0.0627557	0.0471818	0.0167553	0.0926028	-0.10358	-0.0751604	0.0619717	-0.102527
UNC14233715	8	16.1298	0.0626671	0.0471641	0.0166059	0.0924894	-0.103427	-0.0750393	0.0619456	-0.102406
UNC14234511	8	16.1763	0.0625188	0.0471344	0.0163563	0.0922995	-0.103172	-0.0748371	0.0619018	-0.102202
UNC14235005	8	16.1987	0.0624589	0.0471221	0.0162563	0.0922227	-0.103069	-0.0747556	0.0618843	-0.10212
UNC14235532	8	16.2336	0.0623266	0.0470868	0.0160575	0.0920539	-0.102849	-0.0745815	0.0618453	-0.10194
UNC14236307	8	16.2748	0.0623216	0.0470664	0.0158612	0.0920751	-0.102734	-0.0745152	0.0618428	-0.101918
UNCHS022291	8	16.2842	0.085492	0.0478945	0.0220222	0.126855	-0.125421	-0.0942571	0.0653916	-0.127978
UNCHS022292	8	16.2864	0.0854923	0.0478945	0.0220223	0.126856	-0.125421	-0.0942573	0.0653916	-0.127978
UNC14238094	8	16.3714	0.0817554	0.0469916	0.0209791	0.122249	-0.123691	-0.0931469	0.0640622	-0.1192
UNC14238458	8	16.4053	0.078551	0.0467146	0.0200983	0.118378	-0.121333	-0.0917073	0.0634013	-0.114103
UNC14239296	8	16.4509	0.0721135	0.0461659	0.0182961	0.110451	-0.116071	-0.0883508	0.0620271	-0.104632
UNC14239379	8	16.4541	0.0717472	0.0461484	0.0181703	0.109994	-0.115751	-0.0886014	0.0619253	-0.103633
UNCHS022294	8	16.5063	0.0714897	0.0461261	0.0177885	0.109658	-0.115367	-0.088287	0.0619007	-0.103309
UNC14240597	8	16.5081	0.0714902	0.0461261	0.0177887	0.109659	-0.115367	-0.0882874	0.0619008	-0.10331
UNC14240997	8	16.5398	0.0713491	0.046115	0.017597	0.109476	-0.115161	-0.0881152	0.0618788	-0.10314
UNCHS022295	8	16.566	0.0712107	0.0461048	0.0174061	0.109296	-0.114956	-0.087945	0.0618569	-0.102973
UNCHS022296	8	16.5682	0.0711644	0.0461014	0.0173424	0.109235	-0.114888	-0.0878881	0.0618495	-0.102917
UNC14242586	8	16.6067	0.0706926	0.0460675	0.0166975	0.108619	-0.114193	-0.0873104	0.0617749	-0.102348
UNC14243005	8	16.6258	0.0699025	0.0460122	0.0155403	0.107573	-0.112987	-0.0863532	0.0616872	-0.101375
UNC14243632	8	16.6587	0.0686186	0.0459093	0.0136858	0.105848	-0.11101	-0.0847929	0.0615229	-0.0997812
UNC14244263	8	16.6863	0.0674092	0.0458703	0.012063	0.104189	-0.108518	-0.0842013	0.0613815	-0.0981944
UNCHS022297	8	16.6901	0.0673105	0.0458763	0.011883	0.104048	-0.108265	-0.0841763	0.0613721	-0.0980483
JAX00662174	8	16.7214	0.0645001	0.0456604	0.00882456	0.100339	-0.104736	-0.0805283	0.0607108	-0.0947712
UNC14245149	8	16.7252	0.0641738	0.0456242	0.00848862	0.0999057	-0.104326	-0.0801119	0.0606306	-0.0943855
UNC14245960	8	16.7643	0.0603741	0.0451277	0.00467842	0.0947821	-0.0994846	-0.0752324	0.0595898	-0.0898351
UNC14246172	8	16.7742	0.0598666	0.0450435	0.00416861	0.0940661	-0.0987361	-0.0746517	0.0594418	-0.0891988
UNC14246894	8	16.8193	0.0573545	0.0446419	0.00174398	0.0908203	-0.0951571	-0.0719204	0.0587081	-0.0861912
UNCHS022299	8	16.8201	0.057355	0.044642	0.001744	0.0908209	-0.0951576	-0.0719208	0.0587082	-0.0861917
UNC14247282	8	16.8547	0.0610912	0.0452199	0.00029686	0.095332	-0.0980793	-0.0765471	0.0622917	-0.0896053
JAX00662205	8	16.8588	0.0609277	0.0452685	0.000235395	0.0951042	-0.0978606	-0.0764278	0.0619927	-0.0892401
UNCHS022301	8	16.863	0.060066	0.045189	4.26145e-05	0.0939509	-0.0969316	-0.0756187	0.0613395	-0.0880377
UNCHS022302	8	16.8656	0.0760786	0.0485855	-0.000105491	0.114525	-0.102918	-0.0853296	0.0667614	-0.117597
UNC14247821	8	16.8922	0.075951	0.0485276	0	0.114203	-0.102837	-0.0851292	0.0666398	-0.117355
UNC14247929	8	16.9068	0.0758926	0.0485111	0	0.114036	-0.102713	-0.0850781	0.0666071	-0.117256
JAX00662229	8	16.9529	0.0757174	0.048444	0	0.113522	-0.102328	-0.0849148	0.0664978	-0.116938
UNC14248638	8	16.9529	0.0757175	0.048444	0	0.113522	-0.102328	-0.0849148	0.0664978	-0.116938
UNCHS022303	8	16.978	0.0757024	0.0484117	0	0.113345	-0.102217	-0.0848321	0.0664444	-0.116855
UNC14249334	8	16.9807	0.0757175	0.0484123	0	0.113349	-0.102223	-0.0848384	0.0664458	-0.116864
UNCHS022304	8	16.9808	0.0757167	0.0484123	0	0.113348	-0.102222	-0.0848378	0.0664457	-0.116863
JAX00662239	8	16.9886	0.075765	0.0484133	0	0.113356	-0.10224	-0.0848565	0.0664498	-0.116887
UNCHS022305	8	17.0001	0.0758243	0.0484148	0	0.113363	-0.102261	-0.0848789	0.0664549	-0.116917
UNCHS022306	8	17.0026	0.0758388	0.0484149	0	0.113366	-0.102268	-0.0848855	0.0664593	-0.116926
UNC14250087	8	17.0203	0.0883967	0.0484793	0	0.128185	-0.114045	-0.0947821	0.0744032	-0.130637
CEAJAX00159275	8	17.0337	0.0978157	0.0479561	0	0.13864	-0.121974	-0.102461	0.080321	-0.140297
CEBJAX00159275	8	17.0337	0.0978146	0.0479561	0	0.138638	-0.121973	-0.102461	0.0803208	-0.140296
CEAJAX00159276	8	17.0379	0.100257	0.0477431	0	0.141259	-0.123975	-0.104416	0.0818641	-0.142731
UNC14250628	8	17.0486	0.107217	0.0469755	0	0.148525	-0.129563	-0.109927	0.0863018	-0.14953
JAX00159278	8	17.0535	0.11012	0.0465901	0	0.15147	-0.131842	-0.112206	0.0881819	-0.152313
UNC14250969	8	17.075	0.121052	0.0448084	0	0.162091	-0.140123	-0.120737	0.0954501	-0.162541
UNCHS022309	8	17.0793	0.121077	0.0448371	0	0.162092	-0.139958	-0.120978	0.0954624	-0.162532
UNCHS022310	8	17.0815	0.121094	0.0448354	0	0.162096	-0.139965	-0.120984	0.0954636	-0.16254
UNC14251823	8	17.1134	0.12218	0.0446656	0	0.163341	-0.14062	-0.121653	0.0954877	-0.1634
JAX00662282	8	17.1196	0.122248	0.0446575	0	0.163383	-0.140651	-0.121686	0.0954893	-0.163441
UNCHS022311	8	17.1425	0.122731	0.0445914	0	0.163766	-0.140892	-0.121934	0.0954968	-0.16376
UNCHS022312	8	17.1449	0.122762	0.0445876	0	0.163786	-0.140906	-0.121948	0.0954974	-0.163778
UNC14252427	8	17.1501	0.12282	0.0445803	0	0.163823	-0.140933	-0.121976	0.0954985	-0.163813
UNCHS022313	8	17.1552	0.122877	0.0445734	0	0.16386	-0.140959	-0.122003	0.0954996	-0.163848
UNCHS022314	8	17.1578	0.122906	0.0445699	0	0.163879	-0.140973	-0.122017	0.0955002	-0.163866
UNC14252583	8	17.1611	0.122949	0.0445647	0	0.163907	-0.140992	-0.122037	0.0955011	-0.163893
UNCHS022315	8	17.204	0.123443	0.0445063	0	0.164226	-0.141219	-0.122273	0.0955106	-0.164194
UNC14253321	8	17.2047	0.123456	0.0445046	0	0.164235	-0.141226	-0.122279	0.0955108	-0.164202
UNC14253935	8	17.235	0.123818	0.0444602	0	0.16447	-0.141393	-0.122451	0.095518	-0.164422
UNC14254733	8	17.2758	0.124284	0.0444039	0	0.164771	-0.141608	-0.122672	0.0955273	-0.164706
JAX00662330	8	17.2786	0.124313	0.0444004	0	0.164789	-0.141621	-0.122686	0.0955277	-0.164723
UNC14255359	8	17.3195	0.124778	0.0443414	0	0.165089	-0.141834	-0.122905	0.0955354	-0.165005
UNCHS022317	8	17.3224	0.124821	0.0443361	0	0.165117	-0.141854	-0.122925	0.095536	-0.165031
UNCHS022318	8	17.3248	0.124851	0.0443324	0	0.165137	-0.141868	-0.12294	0.0955365	-0.16505
UNC14255756	8	17.3424	0.125052	0.0443079	0	0.165266	-0.141959	-0.123035	0.0955402	-0.165171
UNC14256002	8	17.3553	0.125196	0.0442901	0	0.165359	-0.142025	-0.123103	0.0955424	-0.165259
JAX00159301	8	17.3644	0.125801	0.0443329	-0.00121837	0.16636	-0.142123	-0.123293	0.0956743	-0.165533
UNC14257099	8	17.418	0.126467	0.0442652	-0.00135494	0.166851	-0.142406	-0.123594	0.0956962	-0.165925
UNC14257187	8	17.4217	0.126517	0.04426	-0.00136459	0.166889	-0.142427	-0.123616	0.0956981	-0.165957
UNCHS022319	8	17.4267	0.126582	0.0442529	-0.00137739	0.166938	-0.142455	-0.123645	0.0957	-0.165995
UNC14257872	8	17.4689	0.127122	0.0441951	-0.00148765	0.16734	-0.142685	-0.123892	0.095718	-0.16631
UNC14258180	8	17.4998	0.127494	0.0441544	-0.00156845	0.167611	-0.142845	-0.124068	0.095725	-0.166503
UNC14258600	8	17.5293	0.12792	0.0441114	-0.00164504	0.167942	-0.14303	-0.124311	0.0957625	-0.16675
UNCHS022321	8	17.5506	0.118171	0.0443128	-0.00152011	0.15783	-0.138667	-0.130337	0.0932532	-0.143043
UNCHS022322	8	17.5566	0.115126	0.044616	-0.00147715	0.154687	-0.136901	-0.132419	0.0927498	-0.136381
UNC14259079	8	17.5647	0.115064	0.0446071	-0.00149069	0.154592	-0.136862	-0.132372	0.092733	-0.136271
UNC14259644	8	17.5986	0.114665	0.0445964	-0.00111626	0.153729	-0.13663	-0.132099	0.0926551	-0.135801
UNC14259951	8	17.618	0.114951	0.0445643	-0.00115779	0.153992	-0.136774	-0.132279	0.0926696	-0.135967
UNCHS022323	8	17.6471	0.115404	0.0445141	-0.00122488	0.154405	-0.136998	-0.132564	0.0926884	-0.136224
UNCHS022324	8	17.6497	0.115441	0.04451	-0.00123065	0.154438	-0.137015	-0.132586	0.092689	-0.136247
JAX00159324	8	17.6589	0.115594	0.0444925	-0.00125041	0.15458	-0.137096	-0.132681	0.0927045	-0.136343
UNC14260408	8	17.6609	0.115639	0.0444874	-0.00125627	0.154621	-0.137119	-0.132709	0.0927086	-0.136371
JAX00662450	8	17.6793	0.113209	0.0445726	0.000608874	0.152262	-0.136221	-0.13163	0.0924841	-0.135286
UNC14260720	8	17.6819	0.113254	0.044563	0.000608283	0.152301	-0.136243	-0.131655	0.092487	-0.135314
UNC14261290	8	17.7252	0.10467	0.0372359	0.000704922	0.142817	-0.130263	-0.123826	0.0907556	-0.122095
UNC14261982	8	17.7607	0.095681	0.0303073	0.000758061	0.133037	-0.123743	-0.115614	0.0882962	-0.108722
UNCHS022325	8	17.7875	0.0869606	0.0252814	0.000760509	0.123012	-0.117268	-0.107443	0.0854	-0.0967037
UNCHS022327	8	17.7896	0.632887	-0.149525	0	0.629978	-0.345288	-0.354708	-0.0784087	-0.334936
UNCHS022326	8	17.7899	0.632889	-0.149526	0	0.629979	-0.345288	-0.354709	-0.078409	-0.334936
UNC14262486	8	17.7902	0.632889	-0.149526	0	0.629979	-0.345288	-0.354709	-0.0784092	-0.334936
UNCHS022328	8	17.7919	0.635662	-0.150324	0	0.630997	-0.34601	-0.355446	-0.0792328	-0.335647
UNC14262860	8	17.8118	0.662959	-0.158088	0	0.641354	-0.352902	-0.36271	-0.0877636	-0.342849
UNC14263546	8	17.8547	0.706801	-0.170559	0	0.655574	-0.364391	-0.374489	-0.099079	-0.353856
UNC14263879	8	17.8838	0.728737	-0.176772	0	0.662731	-0.370204	-0.380435	-0.10481	-0.359248
UNC14264597	8	17.9223	0.752498	-0.183328	0	0.67069	-0.376658	-0.38703	-0.111188	-0.364985
UNCHS022329	8	17.9356	0.757524	-0.184754	0	0.672799	-0.378153	-0.388553	-0.112653	-0.36621
UNCHS022330	8	17.9378	0.758229	-0.184956	0	0.673125	-0.378372	-0.388776	-0.112867	-0.366383
UNC14265056	8	17.9482	0.760941	-0.185738	0	0.674507	-0.379246	-0.389671	-0.113723	-0.36707
UNC14265489	8	17.9769	0.753295	-0.184453	0	0.675752	-0.37798	-0.388383	-0.112445	-0.365787
UNCHS022332	8	17.9947	0.749164	-0.184086	0	0.67613	-0.378292	-0.388122	-0.109226	-0.365569
JAX00662501	8	17.9989	0.748134	-0.183991	0	0.676229	-0.378354	-0.388053	-0.108455	-0.365509
UNC14266075	8	18.014	0.744806	-0.183676	0	0.676564	-0.378523	-0.38782	-0.106038	-0.365313
UNC14266431	8	18.0451	0.737859	-0.182996	0	0.677391	-0.378726	-0.387301	-0.101361	-0.364867
UNCHS022334	8	18.0803	0.73038	-0.182176	0	0.678411	-0.378583	-0.38665	-0.0968307	-0.364552
UNC14266871	8	18.0823	0.729905	-0.182138	0	0.678482	-0.378558	-0.386603	-0.0965614	-0.364526
UNC14267315	8	18.1125	0.723521	-0.181371	0	0.67953	-0.378185	-0.385957	-0.0938056	-0.363733
UNCHS022335	8	18.1246	0.720845	-0.181025	0	0.679963	-0.377925	-0.385641	-0.0928618	-0.363355
UNCHS022336	8	18.1275	0.720403	-0.180954	0	0.680072	-0.377858	-0.38557	-0.0928171	-0.363276
UNC14267668	8	18.1298	0.719968	-0.180877	0	0.680185	-0.377784	-0.385514	-0.0927741	-0.363204
UNC14268362	8	18.1748	0.711328	-0.179548	0	0.68231	-0.376494	-0.384211	-0.0914913	-0.361895
JAX00662529	8	18.1908	0.708206	-0.179064	0	0.683118	-0.376029	-0.383766	-0.0910373	-0.361427
JAX00662532	8	18.197	0.70717	-0.178904	0	0.683386	-0.375874	-0.383619	-0.0908888	-0.361271
UNC14268922	8	18.209	0.704917	-0.178574	0	0.683975	-0.375555	-0.383247	-0.0905745	-0.360942
UNC14269211	8	18.2441	0.698716	-0.177654	0	0.685649	-0.374666	-0.382306	-0.0897072	-0.360033
UNC14269604	8	18.2746	0.693358	-0.176865	0	0.687183	-0.373907	-0.381529	-0.088977	-0.359263
JAX00662545	8	18.2803	0.692426	-0.176729	0	0.68746	-0.373777	-0.381396	-0.0888523	-0.359131
UNC14269951	8	18.2972	0.689203	-0.176218	0	0.688174	-0.373273	-0.380882	-0.0883792	-0.358625
UNC14270413	8	18.3271	0.683786	-0.175372	0	0.689442	-0.372455	-0.380037	-0.0875941	-0.357769
UNC14271269	8	18.371	0.675564	-0.174154	0	0.691314	-0.371185	-0.378725	-0.0863868	-0.356426
UNC14272167	8	18.4133	0.670155	-0.17525	0	0.693401	-0.376097	-0.379208	-0.0866645	-0.346336
JAX00159382	8	18.442	0.664892	-0.175531	0	0.694338	-0.378991	-0.379247	-0.0863911	-0.33907
UNCHS022339	8	18.4428	0.665133	-0.175432	0	0.694716	-0.378889	-0.379155	-0.0869888	-0.339384
UNC14272674	8	18.4432	0.66513	-0.175431	0	0.694715	-0.378888	-0.379154	-0.0869878	-0.339384
UNCHS022340	8	18.4465	0.664612	-0.163804	0	0.695605	-0.379722	-0.379817	-0.0931072	-0.343766
UNCHS022341	8	18.4782	0.668797	-0.162578	0	0.707129	-0.374378	-0.377318	-0.122858	-0.338795
UNC14273585	8	18.5022	0.667273	-0.158384	0	0.715383	-0.362561	-0.372511	-0.156878	-0.332323
UNCHS022344	8	18.5027	0.667275	-0.158384	0	0.715384	-0.362561	-0.372511	-0.156878	-0.332323
JAX00662599	8	18.5567	0.662891	-0.158675	0	0.719551	-0.362525	-0.372304	-0.156841	-0.332097
UNCHS022346	8	18.6077	0.658622	-0.159044	0	0.723537	-0.362557	-0.373087	-0.156919	-0.330552
UNCHS022347	8	18.6181	0.657446	-0.15901	0	0.724179	-0.362445	-0.372944	-0.156825	-0.330401
UNCHS022348	8	18.6218	0.657057	-0.159	0	0.724394	-0.362409	-0.372897	-0.156794	-0.330352
UNCHS022349	8	18.651	0.653762	-0.158943	0	0.726295	-0.362118	-0.372507	-0.156539	-0.329949
UNCHS022350	8	18.6531	0.653403	-0.158906	0	0.726397	-0.362065	-0.372446	-0.156489	-0.329893
UNCHS022351	8	18.6839	0.649969	-0.158888	0	0.7285	-0.361781	-0.372056	-0.156257	-0.329485
JAX00159402	8	18.7005	0.648191	-0.158899	0	0.729642	-0.36164	-0.371863	-0.156148	-0.329282
JAX00662620	8	18.7008	0.648188	-0.158898	0	0.729641	-0.36164	-0.371862	-0.156148	-0.329281
UNCHS022353	8	18.7077	0.647464	-0.158898	0	0.730091	-0.361579	-0.371781	-0.1561	-0.329197
JAX00662623	8	18.7154	0.646623	-0.1589	0	0.730623	-0.361511	-0.371688	-0.156046	-0.3291
UNCHS022354	8	18.7175	0.646383	-0.158901	0	0.730774	-0.361492	-0.371662	-0.156029	-0.329072
UNCHS022355	8	18.7422	0.643769	-0.158922	0	0.73245	-0.361282	-0.371377	-0.155864	-0.328773
UNCHS022356	8	18.7446	0.643533	-0.158925	0	0.732603	-0.361263	-0.371351	-0.15585	-0.328746
JAX00159409	8	18.8164	0.642367	-0.158942	0	0.733372	-0.361173	-0.371228	-0.155781	-0.328616
UNCHS022358	8	18.829	0.642366	-0.158942	0	0.733372	-0.361173	-0.371227	-0.155781	-0.328616
UNCHS022359	8	18.853	0.642249	-0.158943	0	0.733449	-0.361164	-0.371215	-0.155774	-0.328603
UNCHS022361	8	18.8765	0.642132	-0.158945	0	0.733525	-0.361154	-0.371202	-0.155766	-0.32859
UNCHS022362	8	18.8788	0.642132	-0.158945	0	0.733525	-0.361154	-0.371202	-0.155766	-0.328589
UNC14278532	8	18.8791	0.642134	-0.158946	0	0.733526	-0.361155	-0.371203	-0.155767	-0.32859
JAX00662644	8	18.8865	0.642132	-0.158945	0	0.733525	-0.361154	-0.371202	-0.155766	-0.328589
UNCHS022363	8	18.9412	0.641889	-0.158945	0	0.733675	-0.361132	-0.371174	-0.155751	-0.328563
UNCHS022364	8	18.9464	0.641889	-0.158945	0	0.733675	-0.361132	-0.371174	-0.155751	-0.328563
JAX00662676	8	18.9865	0.642272	-0.159271	0	0.734221	-0.360505	-0.370939	-0.155826	-0.329952
JAX00662683	8	19.0264	0.642379	-0.159418	0	0.734596	-0.359517	-0.370601	-0.155771	-0.331669
UNC14280814	8	19.0275	0.642379	-0.159418	0	0.734596	-0.359517	-0.370601	-0.155771	-0.331669
UNC14281989	8	19.165	0.641918	-0.159425	0	0.734907	-0.359477	-0.370552	-0.155744	-0.331627
JAX00662718	8	19.2424	0.641685	-0.159437	0	0.735061	-0.359481	-0.37053	-0.155734	-0.331563
JAX00662722	8	19.251	0.641567	-0.159443	0	0.735137	-0.359483	-0.370519	-0.155728	-0.331531
UNCHS022366	8	19.2987	0.640387	-0.159139	0	0.734723	-0.359171	-0.370194	-0.15542	-0.331185
UNC14283812	8	19.3123	0.640385	-0.159139	0	0.734722	-0.359171	-0.370194	-0.15542	-0.331184
UNC14287667	8	19.5344	0.640981	-0.159603	0	0.735954	-0.359637	-0.370541	-0.155777	-0.331378
JAX00662811	8	19.6544	0.641277	-0.159829	0	0.736519	-0.359942	-0.370729	-0.155679	-0.331615
UNCHS022372	8	19.6614	0.64137	-0.15991	0	0.736701	-0.360062	-0.370725	-0.155646	-0.331728
UNC14290425	8	21.7363	0.854397	-0.343918	0.297322	0.950824	-0.507327	-0.506085	-0.294317	-0.450896
UNCHS022376	8	21.7578	0.744463	-0.275179	0.146646	0.911278	-0.446022	-0.448273	-0.23941	-0.393503
UNC14290963	8	21.7933	0.580101	-0.181854	0	0.803475	-0.362057	-0.367796	-0.157747	-0.314122
JAX00662951	8	21.7947	0.580027	-0.181884	0	0.803598	-0.362072	-0.367803	-0.157759	-0.314108
JAX00662955	8	21.7983	0.579955	-0.181912	0	0.803723	-0.362087	-0.367809	-0.157776	-0.314093
UNC14291157	8	21.8167	0.579376	-0.182143	0	0.804726	-0.362206	-0.367863	-0.157914	-0.313976
JAX00159573	8	21.8237	0.579159	-0.182235	0	0.805101	-0.362253	-0.367884	-0.157952	-0.313936
JAX00159573r	8	21.8237	0.579159	-0.182235	0	0.805101	-0.362253	-0.367884	-0.157952	-0.313936
UNCHS022377	8	21.8906	0.577215	-0.183203	0	0.808937	-0.362778	-0.368154	-0.158386	-0.313631
UNC14292294	8	21.947	0.577043	-0.192368	0	0.81343	-0.363164	-0.361882	-0.157755	-0.315303
UNC14292656	8	21.9708	0.576687	-0.195882	0	0.814794	-0.361946	-0.359193	-0.157379	-0.317081
UNC14293593	8	22.0275	0.566584	-0.198503	0	0.795492	-0.368892	-0.337644	-0.147489	-0.309547
UNC14294274	8	22.0728	0.372835	-0.127892	0	0.639078	-0.297306	-0.264317	-0.0787752	-0.243622
UNCHS022380	8	22.1189	0.0852197	0.00689722	0	0.104941	-0.0974099	-0.0722562	0.0346505	-0.0620421
JAX00159595	8	22.1208	0.0796802	0.00774125	0	0.0973622	-0.092911	-0.0679434	0.0343698	-0.0582992
UNC14295395	8	22.1266	0.0793279	0.00777014	0	0.0968645	-0.0926052	-0.0676594	0.0343434	-0.0580415
UNC14296105	8	22.1674	0.0757796	0.00802034	0	0.0918708	-0.0894889	-0.0647884	0.0340336	-0.0554271
UNC14296574	8	22.202	0.101216	0.00430373	0	0.127329	-0.111335	-0.088165	0.0344766	-0.0678246
JAX00663028	8	22.2167	0.107278	0.00315915	0	0.13622	-0.116609	-0.0942894	0.0340412	-0.0698002
UNCHS022381	8	22.2307	0.110796	0.00251311	0	0.141434	-0.119923	-0.0983924	0.0336664	-0.0700937
UNCHS022382	8	22.233	0.111518	0.00238103	0	0.142505	-0.120608	-0.0989648	0.0335779	-0.070409
UNC14297639	8	22.2641	0.108437	0.00278893	0	0.137596	-0.118386	-0.0964894	0.0338818	-0.0678277
JAX00663044	8	22.2676	0.108142	0.00282568	0	0.137129	-0.118173	-0.0962515	0.0339082	-0.0675802
UNC14298290	8	22.3164	0.103492	0.00337558	0	0.129833	-0.114769	-0.0924788	0.0342594	-0.0637118
UNCHS022383	8	22.3605	0.100661	0.00543372	0.000289306	0.125365	-0.109314	-0.0897654	0.0344721	-0.0671416
UNCHS022384	8	22.3655	0.0974752	0.00609563	0.000281684	0.120728	-0.106988	-0.086456	0.0345418	-0.0656783
UNCHS022385	8	22.3838	0.0944653	0.00658309	0	0.116315	-0.104456	-0.0839584	0.0346529	-0.0636019
UNC14299130	8	22.384	0.0944637	0.00658338	0	0.116313	-0.104455	-0.0839571	0.0346529	-0.0636008
UNCHS022387	8	22.4263	0.0912797	0.00712728	0	0.111547	-0.100759	-0.0811116	0.0347277	-0.0628116
JAX00663062	8	22.4409	0.0873763	0.00821896	0	0.106039	-0.0973882	-0.0778998	0.0340158	-0.0603619
UNC14300042	8	22.4495	0.0926639	0.00842372	0	0.113397	-0.101125	-0.0829161	0.0336335	-0.0640771
JAX00663067	8	22.4521	0.0919472	0.00874725	0	0.112388	-0.0996875	-0.0825359	0.0335321	-0.0643908
UNC14300700	8	22.4947	0.0738109	0.0113408	0	0.0876583	-0.0752709	-0.0698505	0.0332406	-0.0609292
UNC14301531	8	22.5437	0.120708	0.00695073	0	0.155243	-0.107761	-0.11186	0.0322726	-0.0955532
JAX00663081	8	22.5611	0.131313	0.00539473	0	0.172519	-0.114738	-0.121726	0.0305098	-0.103273
UNCHS022389	8	22.5856	0.141512	0.00406158	0	0.190068	-0.121342	-0.131857	0.0282896	-0.110733
UNCHS022390	8	22.5887	0.141377	0.00408728	0	0.189814	-0.121234	-0.131742	0.0283229	-0.110625
JAX00663087	8	22.5921	0.141243	0.00411253	0	0.18956	-0.121126	-0.131627	0.0283562	-0.110518
UNCHS022391	8	22.6129	0.140406	0.00427185	0	0.187991	-0.120461	-0.130916	0.0285593	-0.109853
UNCHS022392	8	22.6154	0.140264	0.00429914	0	0.187725	-0.120348	-0.130794	0.0285936	-0.109739
UNC14302472	8	22.6259	0.139838	0.00438001	0	0.186931	-0.12001	-0.130433	0.028695	-0.109402
UNCHS022393	8	22.6473	0.139518	0.00400117	0	0.186261	-0.119855	-0.130123	0.0287804	-0.108583
UNCHS022394	8	22.6496	0.139361	0.00396757	0	0.185968	-0.119757	-0.129989	0.0288175	-0.108367
UNCHS022395	8	22.6624	0.138705	0.00391859	0	0.184769	-0.119338	-0.129442	0.028968	-0.10758
UNCHS022396	8	22.6646	0.138428	0.00391848	0	0.18427	-0.119159	-0.129214	0.0290303	-0.107274
UNCHS022397	8	22.7013	0.132979	0.00457068	0	0.174757	-0.115535	-0.12481	0.0301628	-0.102125
UNCHS022398	8	22.7054	0.132233	0.00469483	0	0.173485	-0.115034	-0.124212	0.0303062	-0.101474
UNC14304032	8	22.7273	0.126767	0.00566451	0	0.164342	-0.111347	-0.119844	0.0312774	-0.0968591
UNC14304602	8	22.7618	0.124246	0.00611863	0	0.160099	-0.109477	-0.117767	0.0316936	-0.0949134
UNC14305521	8	22.8315	0.119447	0.00694895	0	0.152187	-0.105932	-0.113817	0.0323992	-0.0912331
UNCHS022400	8	22.8503	0.118706	0.00707287	0	0.150983	-0.105386	-0.113206	0.0324982	-0.090667
UNC14305713	8	22.8728	0.11796	0.00719636	0	0.149777	-0.104837	-0.112593	0.032595	-0.0900983
UNC14306020	8	22.9347	0.116461	0.00744052	0	0.147366	-0.103733	-0.111359	0.0327814	-0.0889562
UNC14306359	8	22.9733	0.0306659	0.00623444	0	0.0338512	-0.0376545	-0.0350046	0.0210413	-0.0191337
JAX00663138	8	22.9838	0.0220993	0.00445654	0	0.0241173	-0.0288181	-0.0258083	0.016501	-0.0125478
JAX00663144	8	22.9992	0.021965	0.0044347	0	0.0239612	-0.0286613	-0.0256579	0.0164212	-0.0124628
JAX00663149	8	23.0114	0.0218973	0.00442371	0	0.0238825	-0.0285822	-0.0255822	0.0163809	-0.01242
JAX00663156	8	23.0293	0.0217761	0.00440488	0	0.0237412	-0.0284394	-0.0254462	0.0163085	-0.0123451
UNC14307442	8	23.0522	0.0215916	0.00437628	0	0.0235265	-0.028222	-0.0252385	0.0161979	-0.0122319
UNC14308216	8	23.1016	0.0212842	0.00432832	0	0.0231691	-0.0278589	-0.0248919	0.0160127	-0.0120435
UNCHS022401	8	23.1382	0.0210394	0.00428985	0	0.022885	-0.0275691	-0.0246158	0.0158644	-0.0118938
UNCHS022403	8	23.1409	0.0210384	0.00428974	0	0.0228839	-0.027568	-0.0246147	0.0158638	-0.0118932
UNCHS022402	8	23.1413	0.0210382	0.00428972	0	0.0228837	-0.0275678	-0.0246145	0.0158637	-0.0118931
UNCHS022404	8	23.1448	0.0210389	0.00428978	0	0.0228844	-0.0275685	-0.0246151	0.0158641	-0.0118935
UNC14309010	8	23.156	0.0209175	0.00427058	0	0.0227436	-0.0274246	-0.0244781	0.0157902	-0.0118193
JAX00663211	8	23.2227	0.0204896	0.00420259	0	0.0222483	-0.0269162	-0.0239945	0.0155284	-0.0115581
UNC14309979	8	23.23	0.0204905	0.0042027	0	0.0222494	-0.0269173	-0.0239956	0.015529	-0.0115587
JAX00663213	8	23.24	0.0204307	0.00419308	0	0.0221801	-0.026846	-0.0239279	0.0154922	-0.0115222
UNC14310999	8	23.2947	0.0200678	0.00413469	0	0.0217611	-0.0264132	-0.0235171	0.015268	-0.0113013
JAX00663217	8	23.2967	0.0200676	0.00413467	0	0.0217609	-0.026413	-0.0235169	0.0152679	-0.0113012
UNCHS022405	8	23.3691	0.0195876	0.00405652	0	0.0212078	-0.0258384	-0.0229727	0.0149688	-0.0110096
UNC14313038	8	23.4365	0.0191699	0.00398777	0	0.0207278	-0.0253365	-0.0224983	0.014706	-0.0107566
UNC14313590	8	23.4858	0.0188955	0.00394094	0	0.0204122	-0.0250067	-0.022186	0.0145318	-0.0105878
UNCHS022407	8	23.4952	0.0188395	0.00393137	0	0.0203479	-0.0249393	-0.0221223	0.0144961	-0.0105534
UNCHS022408	8	23.4994	0.0222004	0.00423688	-6.52016e-05	0.0240815	-0.0291824	-0.0258538	0.01651	-0.0119274
JAX00663269	8	23.5118	0.0247977	0.00438801	-0.00014659	0.026987	-0.03253	-0.0287032	0.0179616	-0.0127545
UNC14314227	8	23.5252	0.0247393	0.00438068	-0.000147084	0.0269171	-0.0324626	-0.0286385	0.0179316	-0.0127204
UNC14315174	8	23.5815	0.0238684	0.00430236	-0.000143368	0.0259141	-0.0314859	-0.0276895	0.0174671	-0.0122332
UNCHS022409	8	23.6117	-1.11929	-1.62435	11.4419	-1.95916	-1.74236	-1.74386	-1.57611	-1.67681
UNC14315837	8	23.6136	-1.11929	-1.62435	11.4419	-1.95916	-1.74236	-1.74386	-1.57611	-1.67681
UNCHS022410	8	23.6146	-1.11958	-1.62483	11.4451	-1.95978	-1.74283	-1.74422	-1.57669	-1.67717
UNC14316401	8	23.6511	-1.11762	-1.62579	11.4475	-1.96408	-1.74354	-1.7433	-1.57693	-1.67626
JAX00663312	8	23.6775	-1.11626	-1.62642	11.449	-1.96699	-1.74399	-1.74265	-1.57708	-1.67561
UNC14317306	8	23.7184	-1.11402	-1.62739	11.4511	-1.97172	-1.74468	-1.74153	-1.57726	-1.67452
UNC14318030	8	23.7661	-1.1115	-1.62837	11.453	-1.97691	-1.74535	-1.74023	-1.57736	-1.67326
UNC14318579	8	23.8029	-1.10958	-1.62922	11.4551	-1.98119	-1.74595	-1.73927	-1.57756	-1.67237
UNCHS022411	8	23.8538	-1.14918	-1.6528	11.5685	-1.96367	-1.76764	-1.75259	-1.59688	-1.6857
UNC14319459	8	23.859	-1.15419	-1.65568	11.5822	-1.96114	-1.77029	-1.75424	-1.59924	-1.68738
UNCHS022412	8	23.8627	-1.15752	-1.65758	11.5912	-1.95941	-1.77203	-1.75534	-1.60081	-1.68849
JAX00663373	8	23.8851	-1.17837	-1.66914	11.6455	-1.9477	-1.78263	-1.76207	-1.61034	-1.69525
JAX00663374	8	23.8852	-1.17837	-1.66914	11.6455	-1.94771	-1.78263	-1.76207	-1.61034	-1.69525
UNCHS022413	8	23.8883	-1.18127	-1.67071	11.6528	-1.94596	-1.78407	-1.76299	-1.61163	-1.69617
UNC14320084	8	23.9059	-1.18877	-1.67101	11.6594	-1.94395	-1.78514	-1.75857	-1.60865	-1.70327
JAX00159731	8	23.951	-1.23127	-1.68893	11.7456	-1.91621	-1.80183	-1.76854	-1.6229	-1.71588
UNC14320772	8	23.9582	-1.23758	-1.69159	11.7579	-1.91158	-1.8043	-1.77004	-1.62504	-1.71773
UNC14321777	8	24.0203	-1.28925	-1.71151	11.8798	-1.88758	-1.82594	-1.7953	-1.63983	-1.73036
UNC14322121	8	24.0462	-1.31189	-1.71929	11.9168	-1.86695	-1.83386	-1.80131	-1.64682	-1.73667
JAX00663401	8	24.0623	-1.3259	-1.72407	11.9401	-1.85351	-1.83884	-1.8054	-1.65161	-1.7408
UNC14323848	8	24.1864	-1.41584	-1.7443	12.0369	-1.75008	-1.86647	-1.82697	-1.67436	-1.75891
JAX00159749	8	24.1905	-1.41882	-1.74504	12.0407	-1.74608	-1.86746	-1.82797	-1.6754	-1.75991
UNCHS022415	8	24.2039	-1.42895	-1.74597	12.0532	-1.73204	-1.87071	-1.83148	-1.68061	-1.7634
UNCHS022416	8	24.2077	-1.42895	-1.74597	12.0532	-1.73204	-1.87071	-1.83148	-1.68061	-1.7634
UNC14325502	8	24.2959	-1.43061	-1.74604	12.0551	-1.72971	-1.87122	-1.83205	-1.68151	-1.76396
JAX00663442	8	24.3062	-1.43061	-1.74604	12.0551	-1.72971	-1.87122	-1.83205	-1.68151	-1.76396
JAX00663443	8	24.311	-1.43061	-1.74604	12.0551	-1.72971	-1.87122	-1.83205	-1.6815	-1.76396
UNC14326048	8	24.3315	-1.43093	-1.74619	12.0559	-1.72945	-1.87137	-1.8322	-1.68167	-1.76412
UNCHS022417	8	24.3591	-1.43167	-1.74647	12.0575	-1.72883	-1.87164	-1.83252	-1.68197	-1.76441
UNCHS022418	8	24.3614	-1.43167	-1.74647	12.0575	-1.72883	-1.87164	-1.83252	-1.68197	-1.76441
UNCHS022419	8	24.3634	-1.43167	-1.74647	12.0575	-1.72883	-1.87164	-1.83252	-1.68197	-1.76441
UNCHS022420	8	24.3673	-1.43168	-1.74647	12.0575	-1.72882	-1.87164	-1.83252	-1.68197	-1.76441
UNC14326919	8	24.3794	-1.52177	-1.72516	11.942	-1.61822	-1.85138	-1.81813	-1.66124	-1.74611
UNCHS022421	8	24.3794	-1.52177	-1.72516	11.942	-1.61822	-1.85138	-1.81813	-1.66124	-1.74611
UNCHS022423	8	24.3824	-1.52177	-1.72516	11.942	-1.61822	-1.85138	-1.81813	-1.66124	-1.74611
UNCHS022422	8	24.3842	-1.52177	-1.72516	11.942	-1.61822	-1.85138	-1.81813	-1.66124	-1.74611
UNCHS022424	8	24.3854	-1.52177	-1.72516	11.942	-1.61822	-1.85138	-1.81813	-1.66124	-1.74611
JAX00663467	8	24.4233	-1.53594	-1.73903	12.0263	-1.62331	-1.86372	-1.8313	-1.6711	-1.7619
UNCHS022425	8	24.4473	-1.54107	-1.74405	12.0556	-1.62518	-1.86814	-1.836	-1.67403	-1.76711
UNCHS022426	8	24.4509	-1.54107	-1.74405	12.0556	-1.62518	-1.86814	-1.836	-1.67403	-1.76711
UNC14328729	8	24.4888	-1.55153	-1.75519	12.1274	-1.63759	-1.87582	-1.84837	-1.68145	-1.77744
JAX00663486	8	24.4981	-1.55232	-1.75619	12.1355	-1.64082	-1.87599	-1.84884	-1.68266	-1.77867
JAX00663495	8	24.5084	-1.55623	-1.75908	12.1527	-1.63988	-1.87873	-1.8516	-1.68561	-1.78156
UNC14329368	8	24.5185	-1.56215	-1.76349	12.1787	-1.63828	-1.88289	-1.85582	-1.69009	-1.78595
JAX00159775	8	24.5251	-1.56624	-1.76658	12.1967	-1.63712	-1.88579	-1.85878	-1.69322	-1.78901
UNCHS022429	8	24.5427	-1.57656	-1.77453	12.2426	-1.63392	-1.89316	-1.86636	-1.70126	-1.7968
UNCHS022430	8	24.545	-1.57797	-1.77563	12.2489	-1.63345	-1.89417	-1.86741	-1.70238	-1.79789
UNC14329978	8	24.5558	-1.5843	-1.78058	12.2776	-1.63122	-1.89876	-1.87247	-1.70745	-1.80285
UNC14330857	8	24.6092	-1.62092	-1.81691	12.4401	-1.59516	-1.92905	-1.90862	-1.74461	-1.8248
JAX00159783	8	24.6312	-1.63174	-1.82548	12.4874	-1.58879	-1.93655	-1.9173	-1.7533	-1.83423
UNC14331526	8	24.6495	-1.63765	-1.83013	12.5235	-1.60044	-1.94239	-1.92171	-1.75193	-1.8392
JAX00663527	8	24.6528	-1.65786	-1.86775	12.7889	-1.64792	-1.98057	-1.97141	-1.78835	-1.87508
UNC14332082	8	24.6934	0.0022177	0.00257078	0.00163843	0.000422495	-0.0058109	-0.00314531	0.00422056	-0.00211374
UNCHS022431	8	24.7441	0.0221738	0.0341679	0.0107377	0.00335324	-0.0527068	-0.0332413	0.0392005	-0.023685
UNCHS022432	8	24.75	0.0240301	0.0381684	0.0107728	0.0035022	-0.0567275	-0.0361495	0.0422303	-0.0258268
JAX00663546	8	24.7884	0.0333957	0.0639854	0.00585842	0.00386134	-0.0749925	-0.0504126	0.0542674	-0.0359632
JAX00159794	8	24.7885	0.0333959	0.0639857	0.00585846	0.00386137	-0.0749928	-0.0504128	0.0542677	-0.0359634
UNC14332659	8	24.8103	0.03905	0.0811665	0	0.00375904	-0.0845796	-0.0585898	0.0608342	-0.0416402
JAX00159798	8	24.8343	0.0397456	0.0819791	0	0.00386731	-0.0852871	-0.059189	0.0610271	-0.0421431
UNCHS022433	8	24.8365	0.0397785	0.0819822	0	0.00389291	-0.0853117	-0.059203	0.0610159	-0.0421548
UNCHS022434	8	24.839	0.0397723	0.0814634	0	0.00391254	-0.0853153	-0.0591643	0.0614719	-0.0421405
UNC14332878	8	24.8431	0.0397986	0.0805796	0	0.00391533	-0.0853512	-0.0591248	0.0623098	-0.0421274
JAX00663556	8	24.8811	0.0405715	0.0734279	0.000558888	0.00392543	-0.0866381	-0.0595817	0.0703163	-0.0425801
UNC14333584	8	24.9283	0.0424257	0.0653396	0.00128165	0.00401146	-0.0891869	-0.0613681	0.0813422	-0.0438456
JAX00663564	8	24.943	0.0432106	0.0627907	0.00153339	0.00406697	-0.0901777	-0.062151	0.0851456	-0.0444186
UNC14334524	8	24.982	0.0456474	0.0562517	0.0021437	0.00417058	-0.0931863	-0.0646587	0.0959445	-0.0463129
UNC14334951	8	25.0227	0.0488174	0.0490716	0.00286495	0.0043039	-0.0968248	-0.0680455	0.108435	-0.0486227
UNC14335593	8	25.0663	0.0530964	0.0408436	0.00361699	0.00446117	-0.101269	-0.072656	0.123601	-0.0516945
JAX00663583	8	25.0821	0.0534318	0.0408521	0.00380168	0.00444507	-0.101662	-0.0728207	0.123782	-0.0518299
UNCHS022437	8	25.1541	0.0542521	0.0408202	0.00442027	0.00435016	-0.102846	-0.0733219	0.124065	-0.0517397
JAX00159821	8	25.1544	0.0542613	0.0408195	0.00442666	0.0043496	-0.102859	-0.0733261	0.124065	-0.0517377
UNCHS022439	8	25.1568	0.0542702	0.0408186	0.00443302	0.00434899	-0.102871	-0.0733299	0.124065	-0.0517353
UNCHS022440	8	25.1592	0.054288	0.0408168	0.00444577	0.0043478	-0.102895	-0.0733375	0.124064	-0.0517307
UNC14337122	8	25.1827	0.0545072	0.0409057	0.00460726	0.00437079	-0.102845	-0.0734244	0.124139	-0.0522609
UNC14337730	8	25.2261	0.0548517	0.0410542	0.00489444	0.00441015	-0.102639	-0.0735057	0.124198	-0.0532638
UNCHS022441	8	25.227	0.0548522	0.0410543	0.00489449	0.00441018	-0.102639	-0.0735062	0.124198	-0.0532642
JAX00159831	8	25.273	0.0551321	0.0410377	0.00510184	0.004393	-0.102939	-0.0735781	0.124151	-0.053298
UNC14338945	8	25.3046	0.0553204	0.0410264	0.00524033	0.00438027	-0.103137	-0.073633	0.124117	-0.0533136
JAX00663615	8	25.3334	0.0567561	0.0416494	0.00556607	0.00461532	-0.103508	-0.077644	0.126159	-0.0535939
UNC14339961	8	25.3639	0.0590578	0.0427549	0.0060321	0.00491339	-0.104111	-0.0885901	0.128702	-0.0487597
B6_rs33539160	8	25.3857	0.05971	0.0432894	0.00623979	0.00480971	-0.104039	-0.094777	0.128949	-0.0441826
UNC14340808	8	25.4103	0.0596702	0.0443639	0.00662404	0.00458993	-0.104026	-0.0999904	0.12752	-0.0387511
UNCHS022444	8	25.4631	0.0558219	0.0448	0.00607179	0.00407117	-0.101058	-0.0929736	0.117406	-0.0341386
UNC14342136	8	25.5057	0.0509758	0.0439516	0.00557275	0.00355021	-0.0973321	-0.0827041	0.105872	-0.0298865
JAX00663654	8	25.5283	0.0492892	0.0434428	0.00450574	0.00301815	-0.102062	-0.080341	0.101247	-0.0190998
UNCHS022445	8	25.5289	0.049329	0.0434741	0.00446246	0.00298704	-0.102455	-0.0805364	0.101328	-0.0185901
UNCHS022446	8	25.5332	0.0494292	0.0435603	0.00433218	0.00289319	-0.103575	-0.0810934	0.101544	-0.0170911
UNC14342484	8	25.5335	0.0494295	0.0435604	0.00433221	0.0028932	-0.103575	-0.0810939	0.101545	-0.0170912
JAX00663663	8	25.5529	0.0496478	0.0441117	0.00370321	0.00242839	-0.10804	-0.0834273	0.102411	-0.0108348
UNC14343264	8	25.5975	0.0513732	0.0452277	0.0121917	0.011908	-0.110566	-0.0859136	0.103529	-0.0277505
UNCHS022447	8	25.6123	0.0514356	0.0452203	0.0122478	0.0119035	-0.110636	-0.0859118	0.103495	-0.0277549
UNCHS022448	8	25.6146	0.0514468	0.045219	0.0122577	0.0119025	-0.110648	-0.0859104	0.103489	-0.0277564
UNC14343538	8	25.6442	0.0515704	0.045204	0.0123657	0.0118919	-0.110782	-0.0858973	0.103419	-0.0277724
UNCHS022449	8	25.6655	0.051652	0.0451882	0.0124418	0.0118835	-0.110872	-0.0858707	0.103355	-0.0277786
UNCHS022450	8	25.6679	0.051662	0.0451863	0.012451	0.0118823	-0.110882	-0.0858677	0.103347	-0.0277793
backupJAX00234151	8	25.687	0.0517381	0.045175	0.012516	0.0118737	-0.110969	-0.0858574	0.103313	-0.0277893
UNC14344365	8	25.7388	0.0518892	0.0451507	0.0126421	0.0118459	-0.11113	-0.085815	0.103207	-0.0277897
UNCHS022453	8	25.7449	0.0519383	0.0452662	0.0126631	0.0118489	-0.111239	-0.0858831	0.103228	-0.0278226
UNC14344779	8	25.786	0.0521757	0.0458271	0.0127687	0.01186	-0.111761	-0.0862012	0.10331	-0.0279792
UNC14345025	8	25.8288	0.052382	0.0463165	0.0128685	0.0118657	-0.112197	-0.0864519	0.103323	-0.0281075
UNC14345538	8	25.8927	0.0526055	0.0468455	0.0129929	0.0118577	-0.112644	-0.0866649	0.103243	-0.0282361
UNCHS022455	8	25.897	0.0526101	0.0468447	0.0129965	0.0118562	-0.112649	-0.0866599	0.103238	-0.0282368
UNC14345906	8	25.9252	0.0485365	0.0430896	0.0109751	0.00643678	-0.127648	-0.0481836	0.0983872	-0.0315935
UNC14346798	8	25.9738	0.0486187	0.0430778	0.0110537	0.00640425	-0.127747	-0.0481099	0.0982884	-0.0315862
UNCHS022457	8	25.9997	0.0486898	0.0430322	0.0111232	0.00641706	-0.127787	-0.0481015	0.0982428	-0.0316165
UNCHS022458	8	26.003	0.0487023	0.0430155	0.0111363	0.0064191	-0.127795	-0.0480826	0.0982346	-0.0316302
UNCHS022459	8	26.0328	0.0487261	0.0430441	0.0111497	0.00637845	-0.127839	-0.0480609	0.0981786	-0.0315769
UNCHS022460	8	26.0357	0.0487357	0.0430419	0.0111578	0.00637613	-0.127847	-0.0480588	0.09817	-0.0315758
UNC14348161	8	26.0632	0.0487883	0.0430302	0.0112023	0.00636331	-0.12789	-0.0480476	0.0981233	-0.0315701
UNCHS022461	8	26.0861	0.0488304	0.0430204	0.0112377	0.00635256	-0.127923	-0.0480376	0.0980844	-0.0315648
JAX00663742	8	26.0862	0.0488304	0.0430204	0.0112377	0.00635256	-0.127923	-0.0480376	0.0980844	-0.0315648
UNCHS022462	8	26.0912	0.0488394	0.0430177	0.0112453	0.0063501	-0.12793	-0.0480341	0.0980753	-0.0315637
UNC14348700	8	26.1021	0.0488577	0.0430126	0.0112607	0.00634519	-0.127944	-0.0480274	0.0980576	-0.0315619
JAX00663748	8	26.1063	0.0488668	0.0430101	0.0112683	0.00634273	-0.127952	-0.0480242	0.0980488	-0.031561
UNC14349158	8	26.1396	0.0489352	0.0429947	0.0113212	0.00633237	-0.128	-0.0480052	0.0979944	-0.0315728
UNC14350065	8	26.2012	0.0491122	0.0429187	0.0114403	0.00635771	-0.128097	-0.0480207	0.0978849	-0.0315965
JAX00159902	8	26.2326	0.0491294	0.0428947	0.0114752	0.00633895	-0.128134	-0.0479568	0.0978113	-0.0315586
JAX00159902q	8	26.2326	0.0491292	0.0428946	0.0114751	0.00633893	-0.128134	-0.0479566	0.097811	-0.0315584
UNC14350811	8	26.2519	0.0492599	0.0429013	0.0114495	0.00632156	-0.128216	-0.04797	0.0978197	-0.0315661
UNCHS022464	8	26.2708	0.0493657	0.0429142	0.0114311	0.00630881	-0.128277	-0.0479898	0.0978265	-0.0315794
UNC14351783	8	26.3084	0.0500252	0.0430081	0.0113006	0.00622032	-0.128667	-0.0481104	0.0978803	-0.0316568
UNC14352420	8	26.3433	0.050819	0.0430882	0.0110839	0.00614759	-0.129114	-0.0482127	0.0978995	-0.0317115
JAX00663799	8	26.3477	0.0509252	0.0430982	0.0110507	0.00613131	-0.129165	-0.0482239	0.0979009	-0.0317172
UNCHS022465	8	26.3621	0.0512661	0.0431303	0.0109387	0.00607683	-0.129323	-0.0482578	0.0979047	-0.0317354
UNCHS022466	8	26.3733	0.0515296	0.0431551	0.0108436	0.00603056	-0.129437	-0.0482793	0.097903	-0.0317454
UNC14353362	8	26.4018	0.0521652	0.0432127	0.0105805	0.00590394	-0.129678	-0.0483097	0.0978825	-0.0317567
UNC14353971	8	26.4421	0.0529884	0.0432827	0.0101538	0.00570119	-0.129907	-0.0483028	0.0978134	-0.0317301
UNCHS022467	8	26.4601	0.0532938	0.043296	0.0100685	0.00558911	-0.13002	-0.0482593	0.0977563	-0.031724
UNCHS022468	8	26.4624	0.0533293	0.0432987	0.0100438	0.00557851	-0.130024	-0.0482567	0.0977511	-0.0317204
UNC14354763	8	26.4868	0.0537622	0.0433363	0.00972486	0.00544212	-0.130052	-0.048217	0.0976733	-0.0316699
UNCHS022469	8	26.5152	0.0538832	0.0420463	0.00940466	0.00557364	-0.129011	-0.0476944	0.0970596	-0.0312619
UNC14355985	8	26.5567	0.0539284	0.0400189	0.00894447	0.00580274	-0.127324	-0.0468513	0.0960829	-0.0306022
UNC14356391	8	26.5886	0.0538305	0.038748	0.00860555	0.00591375	-0.126083	-0.046391	0.0955847	-0.0302088
UNC14356951	8	26.6286	0.0536462	0.0370685	0.0081854	0.00604916	-0.124428	-0.0457568	0.094938	-0.0297028
JAX00159934	8	26.6342	0.0536131	0.0368377	0.00813059	0.00606712	-0.124199	-0.0456659	0.0948492	-0.0296329
UNCHS022472	8	26.6481	0.0518412	0.0360902	0.00834474	0.00654746	-0.122675	-0.0451306	0.0942595	-0.0292778
UNC14357536	8	26.6668	0.0480256	0.0350085	0.00851655	0.00709096	-0.119473	-0.0438358	0.0930088	-0.0283413
JAX00663861	8	26.674	0.0481046	0.0350143	0.00846092	0.00709847	-0.11949	-0.0438621	0.0930295	-0.0283555
JAX00663867	8	26.6814	0.0481825	0.0350197	0.00840552	0.00710544	-0.119509	-0.0438832	0.0930485	-0.0283697
JAX00663869	8	26.6908	0.0482826	0.0350269	0.00833446	0.00711448	-0.119535	-0.0439112	0.0930762	-0.0283884
UNC14358287	8	26.7261	0.0486649	0.0350654	0.0080557	0.00714012	-0.119635	-0.0440194	0.0931851	-0.028457
UNCHS022473	8	26.75	0.0489124	0.0350867	0.00786354	0.0071566	-0.119688	-0.0440797	0.093246	-0.0284975
UNCHS022474	8	26.7531	0.0489436	0.0350893	0.00784	0.00715828	-0.119695	-0.0440875	0.0932545	-0.0285029
UNC14359386	8	26.805	0.0495115	0.0350351	0.00742997	0.00719582	-0.119813	-0.0442376	0.0934735	-0.0285956
UNC14359918	8	26.85	0.057789	0.0330853	0.00430779	0.00511562	-0.120511	-0.0460405	0.0957583	-0.0295043
UNC14360746	8	26.9028	0.0689132	0.0301665	-3.47807e-05	0.00233089	-0.121157	-0.0485624	0.0988954	-0.0305517
JAX00663904	8	26.9378	0.078215	0.0279185	-0.00199268	0.000655227	-0.123411	-0.0509811	0.101523	-0.0319262
UNC14361572	8	26.9492	0.0814629	0.0270976	-0.00266876	4.40471e-05	-0.124142	-0.0518707	0.102455	-0.0323772
UNC14362214	8	27.0054	0.0607031	0.0213707	0.00622163	-0.0139019	-0.111785	-0.0451237	0.106098	-0.0235834
UNCHS022475	8	27.0116	0.0556944	0.0205343	0.00606305	-0.0142505	-0.105682	-0.0422861	0.102282	-0.0223552
UNCHS022476	8	27.0149	0.0534485	0.0201264	0.00593725	-0.0149038	-0.103258	-0.0416329	0.101741	-0.0214582
UNC14362537	8	27.0329	0.0410375	0.0170423	0.00474625	-0.0167865	-0.0890437	-0.0349462	0.0947371	-0.0167868
UNC14363532	8	27.1002	0.0427646	0.0160716	0.00466828	-0.016882	-0.0878066	-0.0364557	0.09402	-0.0163802
UNC14364260	8	27.1491	0.0439125	0.0154072	0.00458756	-0.0167301	-0.0864683	-0.0375404	0.0928255	-0.0159941
UNC14365144	8	27.2025	0.0447226	0.0144097	0.00448743	-0.0163682	-0.0844393	-0.0382906	0.0908361	-0.0153576
UNC14365449	8	27.2253	0.0450449	0.013905	0.00442823	-0.0160797	-0.0833285	-0.0385747	0.0896644	-0.0150597
UNCHS022479	8	27.2732	0.046388	0.0130501	0.00429599	-0.016408	-0.0835157	-0.0388148	0.0900912	-0.0150868
UNCHS022480	8	27.2764	0.0467262	0.0130279	0.00431223	-0.0163521	-0.0836066	-0.0393076	0.0903132	-0.0151132
JAX00663998	8	27.3721	0.0382087	0.0108509	-0.0020975	-0.0189542	-0.0830671	-0.017017	0.086752	-0.0146758
UNC14367766	8	27.4172	0.034137	0.00960316	-0.00450727	-0.0185475	-0.0778639	-0.00486278	0.0828537	-0.0208123
UNC14368810	8	27.4775	0.0340806	0.00828836	-0.00405186	-0.0159135	-0.0679436	-0.00479153	0.0792034	-0.0288719
UNC14369045	8	27.5023	0.0349974	0.00785897	-0.00411578	-0.015951	-0.0678271	-0.00473306	0.078616	-0.0288455
UNC14370253	8	27.5708	0.0351167	0.00581043	-0.00429635	-0.015493	-0.0664525	-0.00136699	0.074726	-0.0280443
UNCHS022481	8	27.5987	0.0349032	0.00522441	-0.00431572	-0.0151485	-0.0657122	0	0.0726352	-0.0275864
UNCHS022482	8	27.6012	0.0349666	0.00517869	-0.00432509	-0.0151646	-0.0657229	0	0.072662	-0.0275947
UNC14370812	8	27.6099	0.0351586	0.00504183	-0.00435356	-0.0152146	-0.065757	0	0.0727463	-0.0276216
UNC14371136	8	27.6424	0.0358886	0.00455135	-0.00444806	-0.0154043	-0.065932	0	0.0730817	-0.0277373
UNC14371464	8	27.656	0.036222	0.00432638	-0.00449127	-0.0154918	-0.0660106	0	0.0732344	-0.027789
UNC14371971	8	27.6836	0.0368247	0.0039188	-0.00456925	-0.0156516	-0.0661509	0	0.0735104	-0.0278822
UNC14372208	8	27.6949	0.0370938	0.00373642	-0.00460402	-0.0157237	-0.066213	0	0.0736338	-0.0279234
UNC14372342	8	27.7106	0.0374238	0.00350348	-0.00464965	-0.015812	-0.0662752	0	0.0737797	-0.0279701
UNC14372876	8	27.7531	0.0383549	0.00284453	-0.00477812	-0.016065	-0.0664481	0	0.0741926	-0.0281009
JAX00160018	8	27.7598	0.0385547	0.00270243	-0.0048056	-0.0161197	-0.0664841	0	0.0742806	-0.0281283
UNC14373136	8	27.7667	0.0386914	0.00260753	-0.00482575	-0.0161599	-0.0665116	0	0.0743482	-0.0281498
UNC14373428	8	27.7835	0.0399642	0.00235167	-0.00494835	-0.0169453	-0.0675371	-0.00101469	0.0769523	-0.0288228
JAX00160019	8	27.7848	0.0399642	0.00235167	-0.00494834	-0.0169452	-0.067537	-0.00101469	0.0769522	-0.0288228
UNCHS022483	8	27.7987	0.0546055	0.00432143	-0.00270677	-0.0272571	-0.0887672	-0.00316673	0.105915	-0.042944
JAX00664090	8	27.7997	0.0546055	0.00432144	-0.00270677	-0.0272572	-0.0887673	-0.00316674	0.105915	-0.042944
UNCHS022484	8	27.8011	0.0546057	0.00432145	-0.00270681	-0.0272573	-0.0887674	-0.00316674	0.105915	-0.0429442
UNC14374082	8	27.826	0.0604548	0.00795851	-0.00357535	-0.030423	-0.104081	0	0.122196	-0.0525306
UNC14374254	8	27.8346	0.0577614	0.0084739	-0.00654193	-0.0278342	-0.101601	0	0.119752	-0.0500107
UNCHS022486	8	27.8346	0.0577614	0.00847389	-0.00654193	-0.0278342	-0.101601	0	0.119752	-0.0500106
UNCHS022487	8	27.8452	0.0569095	0.00881823	-0.00835549	-0.0279547	-0.0990304	0	0.118327	-0.0487144
UNCHS022488	8	27.8482	0.0565339	0.00930711	-0.00918041	-0.0281161	-0.0979004	0	0.117893	-0.0485371
UNC14374800	8	27.8667	0.0512968	0.010507	-0.0138964	-0.0271899	-0.0859991	0	0.109673	-0.0443913
UNC14374982	8	27.8785	0.0515669	0.0102464	-0.0138967	-0.0272571	-0.0859532	0	0.109677	-0.0443835
UNC14375225	8	27.8965	0.0520321	0.0098686	-0.0139007	-0.0274117	-0.0860012	0	0.109845	-0.0444317
UNC14375435	8	27.9103	0.0524224	0.00955246	-0.013905	-0.0275451	-0.0860441	0	0.109994	-0.0444743
UNC14375582	8	27.9232	0.0527351	0.00929907	-0.0139079	-0.0276526	-0.0860779	0	0.110113	-0.0445085
UNC14375689	8	27.9321	0.0529683	0.00910786	-0.0139089	-0.0277328	-0.0861014	0	0.110199	-0.0445324
UNC14375949	8	27.9487	0.0526981	0.00871278	-0.0139342	-0.0279766	-0.0851973	0	0.109904	-0.0442071
UNC14376142	8	27.9607	0.0524185	0.00843531	-0.0139592	-0.0280933	-0.0844277	0	0.109544	-0.0439179
UNC14376312	8	27.9809	0.0517392	0.00793057	-0.0140107	-0.028209	-0.0827117	0	0.108658	-0.0433961
UNCHS022490	8	27.9921	0.0513726	0.0077064	-0.0140402	-0.0282248	-0.0818665	0	0.108177	-0.0431242
UNC14376522	8	27.9948	0.0512824	0.00757409	-0.0140579	-0.0282649	-0.0816169	0	0.108147	-0.0430643
UNC14376677	8	28.0097	0.0505471	0.00719049	-0.0141209	-0.0282412	-0.0800492	0	0.107218	-0.0425442
UNC14376992	8	28.0338	0.0511511	0.00668608	-0.0141047	-0.0284404	-0.0800127	0	0.107445	-0.0427242
UNCHS022491	8	28.0388	0.0513024	0.00655981	-0.0141003	-0.0284909	-0.0800035	0	0.107502	-0.0427695
JAX00664121	8	28.0553	0.0516776	0.00625342	-0.0140882	-0.0286216	-0.0799721	0	0.107643	-0.0428922
UNC14377817	8	28.0993	0.0527382	0.00552981	-0.0140715	-0.0290932	-0.0798854	0	0.108051	-0.0432694
UNC14378234	8	28.1421	0.0538771	0.00454175	-0.0140151	-0.0294737	-0.0797608	0	0.108465	-0.0436345
UNCHS022493	8	28.1746	0.0546242	0.00391154	-0.0139774	-0.0297341	-0.07967	0	0.108723	-0.0438774
UNC14378845	8	28.1829	0.0548515	0.00371783	-0.0139684	-0.0298197	-0.0796461	0	0.108818	-0.0439533
UNC14379103	8	28.2232	0.0559008	0.00281127	-0.0139065	-0.0301949	-0.0795093	0	0.109195	-0.044296
UNC14379573	8	28.265	0.057017	0.00185062	-0.013835	-0.0306087	-0.0793516	0	0.109592	-0.0446642
UNC14380090	8	28.3043	0.057893	0.00140531	-0.0138018	-0.0311675	-0.0792109	0	0.109892	-0.0450099
JAX00664178	8	28.3228	0.0583858	0.00087695	-0.0137569	-0.031282	-0.0791325	0	0.110065	-0.0451559
UNC14380760	8	28.3536	0.0592886	0	-0.0136767	-0.0315162	-0.0789923	0	0.110393	-0.0454969
UNC14381264	8	28.4025	0.059287	0	-0.0136445	-0.0315761	-0.0789271	0	0.110321	-0.0454604
UNCHS022495	8	28.416	0.0592918	0	-0.0136376	-0.0315879	-0.0789199	0	0.110309	-0.0454557
UNCHS022497	8	28.4267	0.0592944	0	-0.0136342	-0.031594	-0.0789165	0	0.110304	-0.0454535
UNCHS022498	8	28.4324	0.0592961	0	-0.0136306	-0.0315994	-0.0789124	0	0.110297	-0.0454506
UNC14381524	8	28.4325	0.0592963	0	-0.0136306	-0.0315995	-0.0789125	0	0.110297	-0.0454507
JAX00664191	8	28.45	0.0604662	0	-0.0139626	-0.033062	-0.0805318	0.00506466	0.112321	-0.0502959
UNC14381725	8	28.4575	0.0614286	0	-0.0143368	-0.0344143	-0.0825562	0.00919345	0.114071	-0.0533854
JAX00664194	8	28.4604	0.0619459	0	-0.0145334	-0.0351453	-0.0836154	0.0113524	0.115	-0.0550042
JAX00664194r	8	28.4604	0.0619459	0	-0.0145334	-0.0351452	-0.0836153	0.0113523	0.115	-0.0550042
UNC14382797	8	28.5517	0.060296	0	-0.0138553	-0.0328943	-0.0802085	0.00420589	0.11189	-0.0494337
UNC14383321	8	28.5903	0.059846	0	-0.0137086	-0.0323554	-0.0795552	0.0022653	0.111058	-0.0475501
UNCHS022499	8	28.6023	0.0596754	0	-0.0136517	-0.0321506	-0.0793039	0.00150541	0.11074	-0.0468142
UNCHS022500	8	28.6047	0.0596753	0	-0.0136517	-0.0321505	-0.0793038	0.0015054	0.110739	-0.0468141
UNC14383883	8	28.6324	0.0593527	0	-0.0135392	-0.0317571	-0.0788154	0	0.110128	-0.0453687
JAX00664234	8	28.6553	0.0593586	0	-0.013531	-0.0317762	-0.0788042	0	0.11011	-0.0453575
UNC14384262	8	28.6658	0.0593601	0	-0.0135278	-0.0317821	-0.0788002	0	0.110104	-0.0453536
JAX00664238	8	28.6789	0.0593623	0	-0.0135213	-0.0317932	-0.0787915	0	0.110089	-0.045345
UNC14384961	8	28.7139	0.059366	0	-0.0135116	-0.0318105	-0.0787788	0	0.110067	-0.0453325
UNCHS022501	8	28.7177	0.0593666	0	-0.01351	-0.0318132	-0.0787765	0	0.110064	-0.0453306
UNC14385561	8	28.7538	0.0593708	0	-0.0135033	-0.0318254	-0.0787694	0	0.110052	-0.0453244
UNC14386214	8	28.7947	0.0593756	0	-0.0134948	-0.0318402	-0.0787601	0	0.110036	-0.0453165
UNCHS022505	8	28.8165	0.0593824	0	-0.0134913	-0.0318527	-0.0787571	0	0.110032	-0.0453133
UNCHS022506	8	28.8189	0.0593822	0	-0.0134913	-0.0318526	-0.078757	0	0.110032	-0.0453132
JAX00664272	8	28.8204	0.0593825	0	-0.0134913	-0.0318528	-0.0787572	0	0.110032	-0.0453133
UNCHS022507	8	28.8384	0.059389	0	-0.0134878	-0.0318652	-0.078754	0	0.110028	-0.0453101
UNCHS022508	8	28.841	0.0593888	0	-0.0134877	-0.031865	-0.0787538	0	0.110028	-0.0453099
UNCHS022509	8	28.8752	0.0630717	0	-0.0157779	-0.0357848	-0.0810039	0	0.115151	-0.0456563
UNC14387388	8	28.8782	0.063072	0	-0.0157779	-0.0357851	-0.0810041	0	0.115152	-0.0456565
UNCHS022510	8	28.8782	0.063072	0	-0.0157779	-0.035785	-0.0810041	0	0.115152	-0.0456565
UNCHS022512	8	28.8919	0.063996	0	-0.0171539	-0.037265	-0.0815521	0	0.116486	-0.0445109
UNC14387807	8	28.9162	0.0639486	0	-0.0194125	-0.0386071	-0.0815778	0	0.116609	-0.0409601
UNCHS022513	8	28.9405	0.0622458	0	-0.021637	-0.0387955	-0.080671	0	0.114499	-0.0356416
UNC14388449	8	28.9615	0.0622456	0	-0.0216317	-0.0388044	-0.080663	0	0.114486	-0.0356321
UNC14388729	8	28.9876	0.0622477	0	-0.0216242	-0.0388137	-0.0806562	0	0.114475	-0.0356284
JAX00664300	8	28.993	0.0622488	0	-0.0216218	-0.0388171	-0.0806543	0	0.114472	-0.0356273
JAX00160113	8	29.0355	0.0622508	0	-0.0216091	-0.0388312	-0.0806419	0	0.114452	-0.0356203
JAX00160113r	8	29.0355	0.0622514	0	-0.0216092	-0.0388317	-0.0806423	0	0.114452	-0.0356206
UNC14390430	8	29.0917	0.0622424	0	-0.0215968	-0.0388529	-0.0806141	0	0.114433	-0.0356115
JAX00664314	8	29.0947	0.0622425	0	-0.0215968	-0.038853	-0.0806142	0	0.114433	-0.0356115
UNC14391423	8	29.1534	0.0622495	0	-0.0215699	-0.0388681	-0.0806119	0	0.114399	-0.0355989
JAX00664339	8	29.2249	0.0622574	0	-0.0215483	-0.0388985	-0.0805977	0	0.114372	-0.0355849
UNCHS022515	8	29.2298	0.062258	0	-0.0215459	-0.0389017	-0.080596	0	0.114369	-0.0355831
UNC14392736	8	29.2322	0.0622579	0	-0.0215458	-0.0389016	-0.0805959	0	0.114368	-0.035583
UNCHS022516	8	29.2327	0.0622586	0	-0.021546	-0.0389023	-0.0805965	0	0.11437	-0.0355835
UNCHS022517	8	29.2475	0.0622594	0	-0.021541	-0.0389081	-0.0805924	0	0.114362	-0.03558
UNCHS022518	8	29.2528	0.0622599	0	-0.0215411	-0.0389085	-0.0805927	0	0.114363	-0.0355803
UNC14393460	8	29.2723	0.0622616	0	-0.0215339	-0.0389178	-0.080586	0	0.114352	-0.0355759
JAX00160131	8	29.2912	0.0622638	0	-0.0215291	-0.0389249	-0.0805834	0	0.114347	-0.0355733
UNC14394178	8	29.3171	0.0622663	0	-0.0215218	-0.0389346	-0.0805785	0	0.114337	-0.0355687
UNC14394998	8	29.3716	0.0622645	0	-0.0214999	-0.0389544	-0.0805642	0	0.114311	-0.0355572
JAX00160139	8	29.3754	0.0622642	0	-0.0214999	-0.0389541	-0.080564	0	0.114311	-0.035557
JAX00160140	8	29.3766	0.0622639	0	-0.0214998	-0.0389539	-0.0805637	0	0.11431	-0.0355568
JAX00664365	8	29.4193	0.0622675	0	-0.0214956	-0.0389685	-0.080542	0	0.114284	-0.0355452
JAX00160143	8	29.4327	0.0622677	0	-0.0214936	-0.0389711	-0.0805393	0	0.11428	-0.0355434
UNC14396432	8	29.4935	0.0608572	0	-0.0206944	-0.0363715	-0.0787365	0	0.109179	-0.0342338
UNCHS022519	8	29.5248	0.0600935	-8.4418e-05	-0.0202401	-0.0349979	-0.0777215	0	0.106471	-0.0335208
UNC14396728	8	29.531	0.0600936	-8.44182e-05	-0.0202402	-0.0349979	-0.0777215	0	0.106471	-0.0335209
UNC14397404	8	29.5751	0.0500152	-0.000212264	-0.0145997	-0.0207579	-0.064616	-0.000934941	0.0761407	-0.025035
JAX00160154	8	29.5978	0.050006	-0.000209553	-0.0145938	-0.0207548	-0.0645995	-0.000934287	0.0761112	-0.0250252
UNCHS022521	8	29.61	0.050122	0	-0.0148635	-0.0209087	-0.0648391	-0.000782572	0.0764084	-0.0251365
UNCHS022522	8	29.6124	0.050122	0	-0.0148635	-0.0209087	-0.0648391	-0.000782572	0.0764084	-0.0251366
JAX00160156	8	29.6134	0.0501223	0	-0.0148636	-0.0209089	-0.0648394	-0.000782578	0.0764088	-0.0251367
UNC14398279	8	29.6598	0.0501067	0	-0.0153422	-0.0210268	-0.0649696	0	0.0764232	-0.0251912
JAX00664399	8	29.6801	0.0501038	0	-0.0153374	-0.0210302	-0.0649604	0	0.0764095	-0.0251853
UNC14398815	8	29.6883	0.0501021	0	-0.0153357	-0.0210308	-0.0649566	0	0.0764039	-0.0251829
UNC14399730	8	29.7261	0.0500985	0	-0.0153294	-0.0210355	-0.0649445	0	0.076386	-0.0251751
JAX00160167	8	29.7494	0.0500959	0	-0.0153247	-0.0210391	-0.0649355	0	0.0763728	-0.0251694
UNC14400465	8	29.766	0.0500941	0	-0.0153215	-0.0210413	-0.0649295	0	0.0763637	-0.0251655
UNC14401116	8	29.8108	0.0500861	0	-0.0152982	-0.0210579	-0.0648906	0	0.0763048	-0.0251442
UNC14401587	8	29.8329	0.0500807	0	-0.0152726	-0.0210796	-0.0648519	0	0.0762456	-0.0251222
UNCHS022524	8	29.8379	0.0504908	0	-0.0152598	-0.0211831	-0.0653692	0	0.0766286	-0.0253073
UNC14403258	8	29.9314	0.0560396	0	-0.0149094	-0.0222473	-0.072376	0	0.0812107	-0.0277176
UNC14403503	8	29.9588	0.0570779	0	-0.014793	-0.022317	-0.0736832	0	0.0818447	-0.0281295
JAX00160183	8	29.9683	0.0573803	0	-0.0147529	-0.0223197	-0.0740542	0	0.0819971	-0.0282506
UNCHS022525	8	30.0591	0.0584712	0	-0.0144507	-0.0217752	-0.0753016	0	0.0815724	-0.0285161
UNCHS022526	8	30.0617	0.0584557	0	-0.0144435	-0.0217441	-0.0752778	0	0.0815097	-0.0285001
UNC14405222	8	30.0933	0.0580844	0	-0.0143697	-0.0213292	-0.0747617	0	0.080597	-0.0282209
JAX00664443	8	30.1054	0.057853	0	-0.0143449	-0.0211512	-0.0744547	0	0.0801703	-0.0280726
UNCHS022527	8	30.1115	0.0576785	0	-0.0143231	-0.0210268	-0.0742235	0	0.0798592	-0.0279643
UNCHS022528	8	30.1138	0.0578192	-0.000385748	-0.0142423	-0.0209575	-0.0741738	0	0.0798991	-0.0279589
UNC14405556	8	30.1275	0.0578243	-0.000479242	-0.0142068	-0.0209629	-0.0741103	0	0.079871	-0.0279361
UNC14406074	8	30.1752	0.0578345	-0.000800655	-0.0140825	-0.0209799	-0.0738839	0	0.0797659	-0.0278534
UNC14406504	8	30.219	0.0578383	-0.00109431	-0.0139689	-0.0209932	-0.0736718	0	0.0796656	-0.0277757
UNCHS022529	8	30.2247	0.0578393	-0.00112268	-0.0139627	-0.0210088	-0.0736493	0	0.0796749	-0.0277708
UNCHS022532	8	30.2351	0.0578253	-0.00119602	-0.0139151	-0.0210011	-0.0735918	0	0.0796235	-0.0277449
UNCHS022533	8	30.2401	0.0578262	-0.00123244	-0.0139013	-0.0210035	-0.0735659	0	0.0796125	-0.0277356
UNC14406906	8	30.2483	0.0578254	-0.00128696	-0.0138816	-0.0210071	-0.0735229	0	0.0795941	-0.0277209
JAX00664462	8	30.2603	0.0578411	-0.00137539	-0.0140444	-0.0207178	-0.0735929	0	0.079657	-0.0277676
UNCHS022535	8	30.3163	0.057753	-0.00177777	-0.0147012	-0.0193556	-0.0738033	0	0.0797903	-0.0279054
UNC14408449	8	30.34	0.0576284	-0.00193877	-0.0149213	-0.0187751	-0.0738343	0	0.0797636	-0.0279225
UNC14409110	8	30.3809	0.0573218	-0.0022809	-0.0152088	-0.0176902	-0.0738268	0	0.0795797	-0.0278948
UNC14409697	8	30.4229	0.056787	-0.00253092	-0.0154372	-0.01664	-0.0736554	0	0.0792593	-0.0277829
JAX00160218	8	30.434	0.0566399	-0.00259726	-0.0153769	-0.0164966	-0.0735954	0	0.0791764	-0.0277502
UNC14410168	8	30.4617	0.0562287	-0.00281883	-0.0151646	-0.0160875	-0.0734139	0	0.0788992	-0.0276431
JAX00664483	8	30.4721	0.0560534	-0.00286658	-0.0150942	-0.0159639	-0.0733274	0	0.0787933	-0.0275947
JAX00160223	8	30.4943	0.0556039	-0.00297174	-0.0149049	-0.015658	-0.0730815	0	0.0784666	-0.0274544
UNCHS022539	8	30.5563	0.0541328	-0.00335487	-0.0141998	-0.0147121	-0.0722255	0	0.077308	-0.0269486
UNC14412065	8	30.5861	0.0534341	-0.00382977	-0.0135124	-0.0142974	-0.0719102	0	0.0767566	-0.0266409
UNCHS022542	8	30.6127	0.05337	-0.00431012	-0.0131923	-0.0141923	-0.0718521	0	0.0767144	-0.0265375
UNC14412827	8	30.6339	0.0533161	-0.00444372	-0.0131662	-0.014126	-0.0717561	0	0.0766822	-0.0265064
UNC14413413	8	30.6655	0.0531766	-0.00481146	-0.0130922	-0.0139485	-0.0714995	0	0.0766051	-0.02643
UNC14414014	8	30.7015	0.0529825	-0.00531649	-0.0129907	-0.0137051	-0.07114	0	0.0764954	-0.0263256
UNCHS022543	8	30.7281	0.0528357	-0.00568223	-0.0129205	-0.0135265	-0.0708706	0	0.0764024	-0.0262383
UNCHS022544	8	30.7314	0.0528304	-0.00573402	-0.0129138	-0.0135011	-0.070849	0	0.0763998	-0.0262322
UNC14414699	8	30.7398	0.0559372	-0.00625842	-0.0133385	-0.0132119	-0.0748468	0	0.0793146	-0.0275961
UNC14415523	8	30.7974	0.0738177	-0.00992581	-0.0155816	-0.00893662	-0.0986793	0	0.0944408	-0.0351351
UNC14416001	8	30.8259	0.0737574	-0.0104785	-0.0154926	-0.00871442	-0.0984979	0	0.0944973	-0.0350713
UNC14416739	8	30.8641	0.0736166	-0.011203	-0.0153796	-0.00838523	-0.0981337	0	0.0944458	-0.0349609
UNCHS022545	8	30.8921	0.0725119	-0.00918938	-0.0189385	-0.00785998	-0.0955659	0	0.0936511	-0.0346091
UNCHS022546	8	30.8945	0.0723973	-0.00901058	-0.0192687	-0.00781001	-0.095303	0	0.0935568	-0.0345617
UNC14417420	8	30.9064	0.0718357	-0.00813233	-0.0209631	-0.00755758	-0.093932	0	0.0930638	-0.0343145
JAX00664610	8	30.952	0.0692117	-0.00480737	-0.0278501	-0.00650733	-0.0874743	0	0.090472	-0.0330446
UNC14418091	8	30.9525	0.0691734	-0.00476435	-0.0279444	-0.00649362	-0.0873778	0	0.0904311	-0.0330243
UNCHS022547	8	30.9699	0.0680487	-0.00354241	-0.0306928	-0.0061033	-0.0844959	0	0.0892066	-0.0324209
UNC14418546	8	30.9834	0.0650865	0.00345501	-0.0334313	-0.011063	-0.0782233	0	0.0847399	-0.0305638
JAX00160261	8	30.9956	0.0643226	0.00399427	-0.0352312	-0.0106929	-0.0761159	0	0.0838933	-0.0301702
UNC14419228	8	31.0296	0.0621476	0.00532897	-0.0401692	-0.00966611	-0.0700367	0	0.0814163	-0.0290208
UNCHS022549	8	31.0893	0.058653	0.00690587	-0.0475334	-0.00813142	-0.0599881	0	0.0771874	-0.0270933
UNCHS022550	8	31.0921	0.0584867	0.00696329	-0.0478579	-0.00806151	-0.05951	0	0.0769806	-0.0270012
UNC14420791	8	31.1068	0.0582814	0.00698242	-0.04852	-0.00794264	-0.0586637	0	0.0767616	-0.0268991
UNCHS022551	8	31.1278	0.0579086	0.00698886	-0.0494471	-0.0077545	-0.0573377	0	0.0763613	-0.0267195
UNCHS022552	8	31.135	0.0578404	0.00686101	-0.0494035	-0.0076949	-0.0572284	0	0.076307	-0.0266816
UNC14422151	8	31.1929	0.0572493	0.00582117	-0.0490056	-0.00719789	-0.0562875	0	0.0757707	-0.0263502
UNC14423089	8	31.2431	0.0567376	0.00492916	-0.0486571	-0.00677914	-0.0554688	0	0.0753025	-0.0260642
UNCHS022553	8	31.2578	0.0565899	0.00467898	-0.0485567	-0.0066603	-0.0552322	0	0.0751633	-0.0259831
UNCHS022554	8	31.2601	0.0565657	0.00463751	-0.0485402	-0.00664081	-0.055193	0	0.0751404	-0.0259697
UNC14423717	8	31.2723	0.0564553	0.00445078	-0.0484654	-0.00655277	-0.0550151	0	0.0750359	-0.0259087
UNC14424108	8	31.2991	0.056102	0.00409896	-0.048955	-0.00639583	-0.0538071	0	0.0746522	-0.0256952
UNCHS022555	8	31.3108	0.0586842	0.00370805	-0.0497725	-0.0080891	-0.0544682	0	0.0762087	-0.0262711
UNCHS022556	8	31.3148	0.0593317	0.00362199	-0.0499511	-0.00867838	-0.054498	0	0.0765581	-0.0263843
JAX00160286	8	31.3451	0.059059	0.00316219	-0.0497264	-0.00850129	-0.0540523	0	0.0763015	-0.0262427
UNC14424931	8	31.3469	0.059041	0.00313053	-0.0497124	-0.00848893	-0.0540222	0	0.0762846	-0.0262326
JAX00664693	8	31.3497	0.0590293	0.00308901	-0.0497102	-0.00846559	-0.0539867	0	0.0762662	-0.0262221
UNC14425788	8	31.3995	0.0587792	0.00233652	-0.0496257	-0.00805489	-0.0533173	0	0.0758987	-0.0260165
UNC14426348	8	31.4271	0.0586028	0.00193098	-0.0495415	-0.00783909	-0.0529268	0	0.075663	-0.0258893
JAX00664720	8	31.4429	0.0584849	0.00169377	-0.0494781	-0.00771357	-0.0526866	0	0.075508	-0.0258083
UNCHS022557	8	31.4486	0.0584418	0.00161142	-0.0494539	-0.00767048	-0.0526016	0	0.0754521	-0.0257793
UNCHS022558	8	31.4512	0.0584197	0.00157029	-0.0494414	-0.00764895	-0.0525587	0	0.0754237	-0.0257646
UNC14427333	8	31.4822	0.0581507	0.00110495	-0.0492802	-0.00740827	-0.0520589	0	0.0750817	-0.0255901
backupUNC080104603	8	31.5026	0.057975	0.000810275	-0.0491509	-0.00728548	-0.0517659	0	0.0749126	-0.0254956
UNC14428732	8	31.5598	0.057444	-2.91821e-05	-0.0487788	-0.00691567	-0.0509162	0	0.074404	-0.0252082
JAX00664749	8	31.5637	0.0574123	-7.87593e-05	-0.0487566	-0.00689389	-0.0508653	0	0.0743734	-0.0251911
UNC14429387	8	31.5957	0.057107	-0.000567434	-0.0484952	-0.00668632	-0.0503895	0	0.0740561	-0.0250247
JAX00664759	8	31.6309	0.056781	-0.00111879	-0.0481201	-0.00649313	-0.0498947	0	0.0737584	-0.0249127
UNC14430837	8	31.686	0.0566505	-0.00133829	-0.048042	-0.00636278	-0.0496769	0	0.0735402	-0.0247708
UNCHS022561	8	31.6937	0.0566298	-0.0013407	-0.0480647	-0.0063671	-0.0496444	0	0.0735529	-0.0247658
UNC14431808	8	31.7352	0.0565969	-0.00139329	-0.0481492	-0.00633925	-0.0495484	0	0.0735854	-0.0247522
JAX00160318	8	31.7496	0.0565615	-0.0014156	-0.0481584	-0.00631937	-0.0494851	0	0.0735493	-0.0247324
UNC14432182	8	31.7604	0.056543	-0.00144333	-0.0481453	-0.00630708	-0.0494545	0	0.0735312	-0.0247239
UNCHS022563	8	31.7998	0.0564685	-0.00155723	-0.0480933	-0.00625803	-0.0493338	0	0.073458	-0.0246841
UNCHS022564	8	31.8031	0.0564627	-0.00156668	-0.0480893	-0.00625409	-0.049324	0	0.0734524	-0.0246811
UNC14433257	8	31.8078	0.0564501	-0.0015856	-0.0480805	-0.0062459	-0.0493038	0	0.0734401	-0.0246743
UNC14433376	8	31.8216	0.0564256	-0.00162346	-0.0480633	-0.00622972	-0.0492638	0	0.073416	-0.0246612
UNC14433433	8	31.8278	0.0564133	-0.00164235	-0.0480547	-0.00622163	-0.0492438	0	0.073404	-0.0246547
UNC14433520	8	31.836	0.0563956	-0.00167166	-0.0480416	-0.00620891	-0.0492144	0	0.0733857	-0.0246448
UNC14433573	8	31.8409	0.0563897	-0.00168081	-0.0480376	-0.00620527	-0.0492046	0	0.0733804	-0.0246418
UNC14433662	8	31.8494	0.0563703	-0.0017094	-0.0480257	-0.00619404	-0.0491698	0	0.073361	-0.0246322
JAX00664832	8	31.8511	0.05637	-0.00170942	-0.0480256	-0.00619394	-0.0491696	0	0.0733606	-0.0246321
UNC14433856	8	31.8635	0.0563286	-0.00174878	-0.047998	-0.00617499	-0.0491166	0	0.0733243	-0.0246145
UNC14433996	8	31.8717	0.0562978	-0.00177828	-0.0479774	-0.00616082	-0.049077	0	0.0732971	-0.0246014
UNC14434176	8	31.8791	0.0562655	-0.00179902	-0.0479461	-0.00614522	-0.0490383	0	0.0732479	-0.0245848
JAX00664840	8	31.8796	0.0562654	-0.00179903	-0.047946	-0.00614517	-0.0490381	0	0.0732477	-0.0245847
UNC14434380	8	31.8891	0.0535063	-0.0022771	-0.047019	-0.00562911	-0.0421534	0	0.0670519	-0.0234795
UNCHS022567	8	31.8908	0.0515583	-0.00225926	-0.0459058	-0.00515613	-0.0390074	0	0.0633459	-0.0225756
UNCHS022568	8	31.8929	0.0515583	-0.00225926	-0.0459058	-0.00515612	-0.0390074	0	0.0633459	-0.0225756
UNC14434690	8	31.9043	0.0408065	-0.00181098	-0.0384527	-0.00263349	-0.0257163	0.00138568	0.0437036	-0.0172824
UNCHS022569	8	31.907	0.00630508	-0.000178048	-0.00879928	0.000311811	-0.00256586	0.000263495	0.00777	-0.00310719
UNCHS022570	8	31.9091	0.00630093	-0.000177852	-0.0087941	0.000311604	-0.00256384	0.000263328	0.00776515	-0.00310522
UNC14434855	8	31.9131	0	0	0	0	0	0	0	0
UNC14435064	8	31.9281	0	0	0	0	0	0	0	0
UNC14435161	8	31.9364	0	0	0	0	0	0	0	0
UNC14435241	8	31.9452	0	0	0	0	0	0	0	0
UNC14435329	8	31.9529	0	0	0	0	0	0	0	0
UNC14435486	8	31.9608	0	0	0	0	0	0	0	0
UNCHS022571	8	31.9713	0	0	0	0	0	0	0	0
UNC14435701	8	31.9719	0	0	0	0	0	0	0	0
JAX00664862	8	31.9741	0	0	0	0	0	0	0	0
UNCHS022572	8	31.9797	0	0	0	0	0	0	0	0
UNC14435875	8	31.9802	0	0	0	0	0	0	0	0
JAX00664866	8	31.9806	0	0	0	0	0	0	0	0
UNC14436009	8	31.9884	1.4611e-12	4.29043e-13	-3.17792e-12	1.55304e-13	2.523e-12	0	0	-1.39054e-12
UNC14436077	8	31.9947	0	0	0	0	0	0	0	0
UNC14436160	8	32.0021	0	0	0	0	0	0	0	0
UNC14436278	8	32.0109	3.25722e-12	8.0577e-13	-6.80694e-12	3.45622e-13	5.49766e-12	0	0	-3.09933e-12
UNC14436450	8	32.0211	0	0	0	0	0	0	0	0
UNC14436669	8	32.0312	0	0	0	0	0	0	0	0
JAX00664874	8	32.0482	0	0	0	0	0	0	0	0
UNC14437125	8	32.0547	0	0	0	0	0	0	0	0
UNCHS022573	8	32.0614	0	0	0	0	0	0	0	0
UNCHS022574	8	32.0659	0	0	0	0	0	0	0	0
UNC14437367	8	32.0684	0	0	0	0	0	0	0	0
UNC14437463	8	32.0742	0	0	0	0	0	0	0	0
UNC14437576	8	32.0801	0	0	0	0	0	0	0	0
UNCHS022575	8	32.0857	0	0	0	0	0	0	0	0
JAX00664881	8	32.0876	0	0	0	0	0	0	0	0
UNCHS021279	8	32.0884	0	0	0	0	0	0	0	0
UNC14437746	8	32.0905	0	0	0	0	0	0	0	0
UNC14437906	8	32.0995	0	0	0	0	0	0	0	0
UNC14438169	8	32.1184	0	0	0	0	0	0	0	0
UNC14438270	8	32.1343	0	0	0	0	0	0	0	0
UNC14438341	8	32.1387	0	0	0	0	0	0	0	0
UNC14438466	8	32.1514	0	0	0	0	0	0	0	0
JAX00160346	8	32.1525	0	0	0	0	0	0	0	0
UNC14438535	8	32.1553	1.41292e-12	-2.43312e-14	-2.2727e-12	1.48212e-13	2.07888e-12	0	0	-1.34299e-12
UNC14438825	8	32.172	0	0	0	0	0	0	0	0
UNC14439000	8	32.1815	0	0	0	0	0	0	0	0
UNC14439168	8	32.2009	1.59144e-12	-1.70912e-13	-2.29889e-12	1.66281e-13	2.22418e-12	0	0	-1.51211e-12
UNC14439227	8	32.2056	0	0	0	0	0	0	0	0
UNC14439368	8	32.2159	0	0	0	0	0	0	0	0
UNC14439540	8	32.2246	0	0	0	0	0	0	0	0
UNC14439731	8	32.2347	0	0	0	0	0	0	0	0
UNC14440049	8	32.2565	0	0	0	0	0	0	0	0
UNC14440511	8	32.2838	0	0	0	0	0	0	0	0
UNC14440776	8	32.2995	0	0	0	0	0	0	0	0
JAX00664921	8	32.3002	0	0	0	0	0	0	0	0
UNC14441240	8	32.322	0	0	0	0	0	0	0	0
UNC14441659	8	32.3498	0	0	0	0	0	0	0	0
JAX00664930	8	32.3636	0	0	0	0	0	0	0	0
UNC14442078	8	32.3704	0	0	0	0	0	0	0	0
UNC14442444	8	32.3914	0	0	0	0	0	0	0	0
UNCHS022579	8	32.4132	0	0	0	0	0	0	0	0
UNCHS022580	8	32.4163	0	0	0	0	0	0	0	0
UNC14442942	8	32.4213	0	0	0	0	0	0	0	0
UNC14443290	8	32.4456	0	0	0	0	0	0	0	0
UNC14443722	8	32.467	0	0	0	0	0	0	0	0
UNC14444021	8	32.4891	0	0	0	0	0	0	0	0
UNC14444307	8	32.5145	0	0	0	0	0	0	0	0
UNCHS022584	8	32.522	0	0	0	0	0	0	0	0
UNC14444873	8	32.5485	0	0	0	0	0	0	0	0
JAX00160377	8	32.5646	0	0	0	0	0	0	0	0
UNC14445426	8	32.5748	0	0	0	0	0	0	0	0
JAX00664975	8	32.6032	0	0	0	0	0	0	0	0
UNC14446006	8	32.6092	0	0	0	0	0	0	0	0
UNC14446530	8	32.6397	0	0	0	0	0	0	0	0
UNC14446639	8	32.6461	0	0	0	0	0	0	0	0
JAX00664989	8	32.677	0	0	0	0	0	0	0	0
UNC14447495	8	32.702	0	0	0	0	0	0	0	0
UNC14447704	8	32.7251	0	0	0	0	0	0	0	0
UNCHS022586	8	32.7344	0	0	0	0	0	0	0	0
UNCHS022587	8	32.754	0	0	0	0	0	0	0	0
UNC14448257	8	32.7566	0	0	0	0	0	0	0	0
UNCHS022588	8	32.7578	0	0	0	0	0	0	0	0
UNC14448638	8	32.7771	0	0	0	0	0	0	0	0
UNC14448983	8	32.7938	0	0	0	0	0	0	0	0
UNCHS022589	8	32.8163	0	0	0	0	0	0	0	0
UNCHS022590	8	32.8236	0	0	0	0	0	0	0	0
UNCHS022591	8	32.8292	0	0	0	0	0	0	0	0
UNC14449866	8	32.8457	0	0	0	0	0	0	0	0
JAX00665039	8	32.8757	0	0	0	0	0	0	0	0
UNC14450166	8	32.8757	0	0	0	0	0	0	0	0
UNC14450292	8	32.8859	0	0	0	0	0	0	0	0
UNCHS022593	8	32.8873	0	0	0	0	0	0	0	0
UNCHS022594	8	32.8897	-0.00376713	-0.0027824	0.00679129	2.16845e-05	0.0228719	-0.0113226	-0.0067614	-0.00505134
UNC14450779	8	32.9136	-0.00406705	-0.00416209	0.00823301	0.000927448	0.0437602	-0.019408	-0.0142009	-0.0110826
UNCHS022596	8	32.9294	-0.00247969	-0.00363601	0.0056935	0.00117557	0.0383826	-0.0161446	-0.0123254	-0.010666
JAX00665057	8	32.9501	-0.00093946	-0.0029635	0.00310335	0.00133979	0.0316724	-0.0122097	-0.0100383	-0.00996456
UNC14451602	8	32.9626	-0.000132579	-0.00284521	0.00198949	0.00153007	0.0300087	-0.0115931	-0.00952101	-0.00943634
UNC14452078	8	32.9891	-0.000129011	-0.00297391	0.00203689	0.00154827	0.0302658	-0.0116762	-0.00956114	-0.00951067
UNC14452460	8	33.012	-0.000124394	-0.0030383	0.00206301	0.00156982	0.0305826	-0.0117848	-0.00966173	-0.00960627
UNC14452792	8	33.0312	-0.000119953	-0.00309776	0.0020882	0.00158978	0.0308745	-0.0118854	-0.00975452	-0.00969485
JAX00665081	8	33.0535	-0.000115051	-0.00316408	0.00211604	0.00161192	0.0311963	-0.0119962	-0.00985642	-0.00979248
UNC14453325	8	33.0645	-0.000105235	-0.00329277	0.0021698	0.00165469	0.0318141	-0.012211	-0.0100524	-0.00997717
JAX00665087	8	33.0793	-7.85865e-05	-0.00372362	0.00235616	0.00179307	0.0338094	-0.012899	-0.010686	-0.0105714
UNC14453570	8	33.0815	-7.43825e-05	-0.00378871	0.00238377	0.0018135	0.0341	-0.0129982	-0.0107783	-0.0106576
UNCHS022597	8	33.0825	-7.25521e-05	-0.00381749	0.00239591	0.00182255	0.0342278	-0.0130418	-0.0108189	-0.0106955
UNCHS022598	8	33.0873	-6.28505e-05	-0.00396437	0.00245773	0.00186855	0.0348754	-0.0132625	-0.0110248	-0.0108872
UNC14453844	8	33.102	-3.12378e-05	-0.00442749	0.00264831	0.00201118	0.0368428	-0.0139263	-0.0116502	-0.0114671
UNCHS022599	8	33.1022	-3.07225e-05	-0.00443502	0.00265133	0.00201346	0.0368737	-0.0139366	-0.01166	-0.0114761
UNCHS022600	8	33.1055	-2.37993e-05	-0.00453459	0.00269136	0.00204371	0.0372824	-0.0140734	-0.0117896	-0.0115961
UNC14454225	8	33.1202	1.15826e-05	-0.00502686	0.00288504	0.00219049	0.0392331	-0.0147201	-0.0124065	-0.0121668
JAX00665098	8	33.1389	6.15893e-05	-0.00568891	0.00313777	0.00238384	0.0417207	-0.0155332	-0.0131944	-0.0128874
UNC14455020	8	33.1792	0.000179393	-0.0071907	0.00367998	0.00280631	0.0468796	-0.017171	-0.0148238	-0.0143598
UNCHS022601	8	33.1932	0.000221588	-0.00772108	0.00386122	0.00294995	0.0485566	-0.0176869	-0.0153512	-0.0148302
JAX00665114	8	33.2012	0.000246091	-0.00802903	0.00396551	0.00303212	0.0495109	-0.0179781	-0.0156515	-0.015096
UNC14455469	8	33.2022	0.00024978	-0.00807571	0.00398109	0.00304449	0.0496535	-0.0180215	-0.015696	-0.0151357
JAX00665119	8	33.2121	0.000279239	-0.0084549	0.00410698	0.00314559	0.050801	-0.0183693	-0.0160551	-0.0154535
UNC14456302	8	33.2397	0.000370444	-0.00958298	0.00447102	0.0034429	0.0540819	-0.0193481	-0.0170803	-0.0163549
UNC080481009	8	33.2672	0.000460351	-0.0107086	0.00481802	0.00373508	0.0571534	-0.0202371	-0.018036	-0.0171851
JAX00665144	8	33.2883	0.000559018	-0.0116532	0.00514788	0.00400433	0.0599608	-0.0210453	-0.0190266	-0.0179469
UNC14457177	8	33.2893	0.000564681	-0.0116995	0.00516531	0.00401857	0.0601074	-0.021091	-0.0190786	-0.0179869
UNCHS022604	8	33.3003	0.000627092	-0.0122224	0.00536594	0.00417608	0.0617544	-0.0216023	-0.0196637	-0.018435
UNCHS022605	8	33.3043	0.000704138	-0.012557	0.00564077	0.00429888	0.0630191	-0.0219953	-0.0203153	-0.0187952
UNCHS022606	8	33.3083	0.000555538	-0.0129776	0.0065074	0.00404979	0.0648307	-0.0225402	-0.0210957	-0.01933
UNCHS022607	8	33.3473	-0.000401825	-0.0145016	0.0101995	0.00239521	0.0713442	-0.0244027	-0.0235422	-0.0210905
UNC14458378	8	33.3753	-0.00115655	-0.015198	0.012705	0.000781997	0.074486	-0.0251501	-0.0246643	-0.0218041
UNC14458602	8	33.3916	-0.00169648	-0.0155629	0.0141391	-0.000140368	0.0762909	-0.0255433	-0.025283	-0.022204
JAX00665157	8	33.4026	-0.0020635	-0.0155679	0.0145915	-0.000684176	0.075432	-0.0251053	-0.0247131	-0.0218896
JAX00665163	8	33.4089	-0.00228683	-0.0155561	0.0148511	-0.00101999	0.0749308	-0.0248409	-0.024368	-0.0217101
UNC14458877	8	33.4123	-0.00240759	-0.0156012	0.0151264	-0.00123493	0.0751455	-0.0248643	-0.0244243	-0.0217396
UNC14459163	8	33.4334	-0.00237462	-0.0158672	0.0152295	-0.00119153	0.075827	-0.0250361	-0.0246586	-0.0219284
UNCHS022610	8	33.4687	-0.00249943	-0.0170259	0.0150093	-0.00132165	0.0868792	-0.0279637	-0.0282332	-0.0248446
UNC14459542	8	33.4701	-0.00249758	-0.0170422	0.0150082	-0.00131698	0.0869054	-0.0279684	-0.0282388	-0.0248496
UNC14460360	8	33.5296	-0.00242436	-0.0176705	0.0149992	-0.00113713	0.0879242	-0.028154	-0.0284654	-0.025072
UNCHS022611	8	33.5309	-0.00242335	-0.0176786	0.014999	-0.00113472	0.0879377	-0.0281567	-0.0284683	-0.025075
JAX00160451	8	33.5528	-0.00240009	-0.0178674	0.0149968	-0.00107902	0.0882543	-0.0282198	-0.02854	-0.0251448
UNC14460618	8	33.5591	-0.00239606	-0.0179	0.0149962	-0.0010693	0.0883088	-0.0282306	-0.0285522	-0.0251568
UNC14460757	8	33.5732	-0.00238703	-0.0179731	0.0149948	-0.00104736	0.0884302	-0.0282547	-0.0285795	-0.0251833
UNC14461138	8	33.6075	-0.00236489	-0.0181512	0.0149904	-0.000993198	0.0887241	-0.0283129	-0.0286451	-0.0252473
UNC14461305	8	33.6237	-0.00235384	-0.0182396	0.0149878	-0.000965935	0.0888689	-0.0283414	-0.0286772	-0.0252788
JAX00665191	8	33.6388	-0.00234487	-0.0183111	0.0149858	-0.000943614	0.0889893	-0.0283652	-0.0287053	-0.025305
UNCHS022613	8	33.6476	-0.00233961	-0.0183586	0.0149807	-0.000928691	0.0890514	-0.0283696	-0.0287177	-0.0253179
UNCHS022614	8	33.6498	-0.00243765	-0.0183786	0.014426	-0.000892746	0.0862782	-0.0266577	-0.0277386	-0.0245989
UNC14461953	8	33.6595	-0.0028082	-0.0176255	0.011132	-0.00068115	0.0692881	-0.0173378	-0.02188	-0.0200874
UNC14462232	8	33.6756	-0.00280286	-0.0177224	0.0111373	-0.000663814	0.0694616	-0.0173505	-0.0219296	-0.0201296
UNC14462771	8	33.6999	-0.00279217	-0.0178584	0.0111496	-0.000635906	0.0697109	-0.0173806	-0.0220024	-0.020191
JAX00160463	8	33.7014	-0.00279145	-0.0178676	0.0111504	-0.000634045	0.0697278	-0.0173826	-0.0220074	-0.0201952
UNC14463192	8	33.7277	-0.00282747	-0.0180324	0.0112135	-0.000602373	0.0700543	-0.0174237	-0.0221059	-0.020276
UNC14463406	8	33.7453	-0.0027536	-0.0180861	0.0111692	-0.000629914	0.0700789	-0.0174096	-0.0220977	-0.0202712
UNC14463598	8	33.7733	-0.00279139	-0.018239	0.0111717	-0.00053293	0.0703327	-0.0174383	-0.0221693	-0.0203335
UNC14463744	8	33.795	-0.00277688	-0.0183718	0.0111895	-0.000507857	0.0706121	-0.0174874	-0.0222536	-0.020404
UNCHS022615	8	33.8242	-0.00275808	-0.0185407	0.0112107	-0.000475231	0.070964	-0.0175488	-0.0223594	-0.0204924
UNC14464267	8	33.8243	-0.00275808	-0.0185408	0.0112107	-0.000475234	0.0709643	-0.0175489	-0.0223596	-0.0204925
UNCHS022616	8	33.8265	-0.00275599	-0.0185593	0.0112129	-0.000471583	0.0710026	-0.0175556	-0.022371	-0.020502
UNC14464570	8	33.84	-0.00274754	-0.018634	0.011222	-0.000456895	0.0711578	-0.0175826	-0.0224177	-0.020541
UNCHS022617	8	33.845	-0.00274434	-0.0186623	0.0112257	-0.000451371	0.0712168	-0.017593	-0.0224356	-0.0205559
UNCHS022618	8	33.8478	-0.00274223	-0.0186808	0.0112278	-0.000447676	0.071255	-0.0175996	-0.0224471	-0.0205655
UNCHS022619	8	33.8545	-0.00278562	-0.0187095	0.0112032	-0.000361544	0.0712788	-0.0176043	-0.02245	-0.020571
JAX00665232	8	33.8569	-0.00278382	-0.0187189	0.0112046	-0.00036086	0.0712984	-0.0176076	-0.0224559	-0.0205759
UNC14465044	8	33.8627	-0.00277656	-0.0187571	0.0112109	-0.000358137	0.0713792	-0.0176217	-0.0224804	-0.0205962
UNC14465576	8	33.8904	-0.00274556	-0.0189195	0.011237	-0.000346465	0.0717233	-0.0176814	-0.0225848	-0.0206825
UNC14465935	8	33.9134	-0.00271963	-0.0190704	0.011266	-0.000336304	0.0720739	-0.0177428	-0.0226921	-0.0207786
UNC14466227	8	33.9335	-0.00269396	-0.0191949	0.0112841	-0.000327116	0.072321	-0.0177849	-0.0227663	-0.020838
JAX00665245	8	33.9561	-0.0026663	-0.0193284	0.0113034	-0.000315192	0.0725942	-0.0178328	-0.0228498	-0.020905
UNC14467199	8	33.9882	-0.00238928	-0.0195324	0.0114007	-0.000656249	0.0730741	-0.0179001	-0.0229887	-0.0210081
UNC14467551	8	34.0521	-0.0020308	-0.0197677	0.0115109	-0.00110217	0.0736114	-0.0179679	-0.023135	-0.0211187
UNC14468018	8	34.0773	-0.0019432	-0.0198224	0.0115378	-0.00120184	0.0737393	-0.0179844	-0.0231712	-0.0211541
UNC14468495	8	34.1075	-0.00180757	-0.0199011	0.0115808	-0.00133459	0.0739287	-0.0180327	-0.0232267	-0.0212068
UNC14468701	8	34.1158	-0.00177354	-0.019921	0.0115926	-0.00136877	0.0739751	-0.0180446	-0.0232402	-0.0212197
UNC14469882	8	34.1809	-0.00170989	-0.020089	0.0116445	-0.00139156	0.0743554	-0.0181121	-0.0233594	-0.0213379
UNCHS022621	8	34.1983	0.00382358	-0.0233512	0.0140967	-0.00135681	0.0850198	-0.0202969	-0.0276852	-0.0302499
UNC14470212	8	34.1984	0.00382361	-0.0233512	0.0140967	-0.00135682	0.08502	-0.0202969	-0.0276853	-0.03025
UNCHS022625	8	34.2244	0.0160086	-0.027968	0.0168568	-0.000976839	0.0977632	-0.0230973	-0.033625	-0.0449615
UNCHS022626	8	34.2267	0.0176674	-0.0284267	0.017003	-0.000891678	0.0986971	-0.0233586	-0.034147	-0.0465436
UNC14470806	8	34.2282	0.0176674	-0.0284266	0.017003	-0.000891674	0.0986968	-0.0233586	-0.0341469	-0.0465434
UNC14471308	8	34.2544	0.0250916	-0.0297034	0.0161935	-0.00030148	0.0992378	-0.0240837	-0.0350148	-0.0514196
UNC14471617	8	34.2655	0.0251352	-0.0297914	0.0162009	0	0.0993871	-0.0241362	-0.0351002	-0.0516955
UNCHS022627	8	34.2821	0.0251479	-0.0298207	0.0162051	0	0.0994279	-0.0241406	-0.0351106	-0.0517089
UNCHS022628	8	34.2847	0.0251513	-0.0298284	0.0162063	0	0.0994384	-0.0241418	-0.0351134	-0.0517125
UNC14472129	8	34.2956	0.0251617	-0.0298518	0.0162103	0	0.099471	-0.0241454	-0.0351223	-0.0517236
JAX00665309	8	34.3005	0.0251653	-0.0298597	0.0162117	0	0.0994821	-0.0241466	-0.0351254	-0.0517274
UNC14472931	8	34.3361	0.0251882	-0.0299296	0.016226	0	0.0995842	-0.0241573	-0.0351531	-0.0517584
UNC14473574	8	34.3636	0.0252059	-0.0299838	0.0162371	0	0.0996632	-0.0241656	-0.0351745	-0.0517824
UNC14474022	8	34.3814	0.0252157	-0.0300144	0.0162433	0	0.0997075	-0.0241701	-0.0351864	-0.0517957
UNCHS022629	8	34.3854	0.0252183	-0.0300221	0.0162449	0	0.0997189	-0.0241713	-0.0351895	-0.0517992
JAX00665333	8	34.3882	0.0252207	-0.0300297	0.0162464	0	0.0997297	-0.0241724	-0.0351923	-0.0518024
UNCHS022630	8	34.3949	0.0252255	-0.0300448	0.0162494	0	0.0997514	-0.0241746	-0.035198	-0.0518089
JAX00665338	8	34.3966	0.0252258	-0.0300452	0.0162496	0	0.0997524	-0.0241748	-0.0351985	-0.0518094
UNC14474543	8	34.4038	0.0252308	-0.0300605	0.0162527	0	0.0997747	-0.0241771	-0.0352045	-0.0518161
JAX00665342	8	34.419	0.0252406	-0.0300911	0.0162589	0	0.099819	-0.0241817	-0.0352163	-0.0518294
UNC14475947	8	34.4767	0.0252751	-0.0301978	0.0162805	0	0.0999736	-0.0241975	-0.0352584	-0.0518756
UNC14476485	8	34.5043	0.0252914	-0.0302499	0.0162889	0	0.100048	-0.0242051	-0.035278	-0.051895
JAX00160525	8	34.5095	0.0252935	-0.0302572	0.01629	0	0.100058	-0.0242061	-0.0352805	-0.0518975
UNCHS022631	8	34.5202	0.0253003	-0.0302796	0.0162936	0	0.100089	-0.0242093	-0.0352889	-0.0519055
UNCHS022633	8	34.5298	0.0250112	-0.0300161	0.0156124	0	0.0992504	-0.0240535	-0.0348839	-0.0509206
UNCHS022634	8	34.5338	0.0248571	-0.0298743	0.0152609	0	0.0988007	-0.0239702	-0.0346687	-0.0504056
UNC14477338	8	34.548	0.0241782	-0.0292399	0.0137876	0	0.0968044	-0.0235993	-0.0337217	-0.0482094
UNCHS022635	8	34.572	0.0241914	-0.0292851	0.0137951	0	0.0968704	-0.0236059	-0.0337392	-0.0482267
UNC14477861	8	34.574	0.0241935	-0.0292925	0.0137962	0	0.096881	-0.0236069	-0.0337419	-0.0482294
UNCHS022636	8	34.5756	0.0241935	-0.0292925	0.0137962	0	0.0968812	-0.023607	-0.033742	-0.0482295
UNC14478463	8	34.6017	0.0242067	-0.0293376	0.0138039	0	0.0969468	-0.023614	-0.0337593	-0.0482465
JAX00665414	8	34.6028	0.0242088	-0.0293453	0.0138056	0	0.0969586	-0.0236153	-0.0337626	-0.0482498
UNC14478913	8	34.6255	0.0242195	-0.0293836	0.013814	0	0.0970168	-0.0236216	-0.033779	-0.048266
UNC14479197	8	34.639	0.0242286	-0.0294151	0.0138211	0	0.0970657	-0.0236274	-0.033793	-0.0482798
UNCHS022637	8	34.6411	0.0242286	-0.0294151	0.0138211	0	0.0970657	-0.0236274	-0.033793	-0.0482798
UNCHS022638	8	34.6433	0.0247083	-0.0298977	0.0139581	0	0.0984754	-0.0238981	-0.0344574	-0.0488886
UNC14479714	8	34.673	0.0270866	-0.0325194	0.014589	0	0.106424	-0.025255	-0.0382399	-0.0520853
UNC14479972	8	34.6953	0.0298371	-0.033048	-0.0114779	0	0.107438	-0.00100049	-0.038288	-0.0534608
JAX00665446	8	34.7524	0.0245293	-0.029965	-0.00876634	0	0.104265	-0.000128414	-0.0355715	-0.0543632
UNC14481485	8	34.7754	0.0254326	-0.0302177	-0.00894563	0	0.105381	-2.81188e-05	-0.0360893	-0.0555329
UNC14481893	8	34.792	0.0258559	-0.0302543	-0.00904368	0	0.105877	-5.78437e-05	-0.0363017	-0.0560757
UNCHS022639	8	34.8117	0.0275661	-0.0299516	-0.00734445	0	0.106024	-0.00472064	-0.0363177	-0.0552556
UNC14482243	8	34.8127	0.0275661	-0.0299515	-0.00734444	0	0.106024	-0.00472064	-0.0363176	-0.0552556
UNCHS022640	8	34.8143	0.0283308	-0.0290285	-0.00749839	0	0.108552	-0.00690902	-0.0366836	-0.0567638
UNC14482541	8	34.8381	0.0285807	-0.0128331	-0.00838867	0	0.111903	-0.0208813	-0.0391033	-0.0592771
UNCHS022641	8	34.8407	0.0285804	-0.012833	-0.0083886	0	0.111902	-0.0208812	-0.0391028	-0.0592767
UNCHS022642	8	34.8434	0.0276627	-0.00936081	-0.0084337	0	0.109996	-0.0227008	-0.0383316	-0.0588315
UNCHS022643	8	34.8512	0.0276583	-0.00936119	-0.00843232	0	0.109993	-0.0227071	-0.0383203	-0.0588301
UNCHS022644	8	34.8585	0.0276571	-0.00936158	-0.00843114	0	0.109998	-0.0227083	-0.0383224	-0.0588319
UNC14483203	8	34.8912	0.0276505	-0.00936342	-0.00843202	0	0.110022	-0.0227072	-0.0383293	-0.0588406
UNCHS022647	8	34.9037	0.0276486	-0.00936438	-0.00843248	0	0.110033	-0.022707	-0.0383327	-0.0588446
JAX00665471	8	34.9142	0.027647	-0.00936535	-0.00843343	0	0.110043	-0.0227065	-0.0383363	-0.0588487
UNCHS022649	8	34.9164	0.0276469	-0.00936528	-0.00843339	0	0.110043	-0.0227064	-0.0383361	-0.0588485
UNCHS022650	8	34.9204	0.0276462	-0.00936557	-0.00843369	0	0.110046	-0.0227062	-0.0383372	-0.0588496
UNC14483681	8	34.928	0.0276449	-0.00936622	-0.00843433	0	0.110053	-0.0227061	-0.0383396	-0.0588519
JAX00160561	8	35.0107	0.0247446	-0.00890862	-0.0081728	0	0.10658	-0.0223851	-0.0366427	-0.0552149
JAX00665496	8	35.0153	0.0245817	-0.00887509	-0.00813698	0	0.106292	-0.0223559	-0.0365182	-0.0549877
JAX00665496r	8	35.0153	0.0245818	-0.00887512	-0.008137	0	0.106292	-0.0223559	-0.0365183	-0.0549878
JAX00665497	8	35.016	0.0245817	-0.00887509	-0.00813698	0	0.106292	-0.0223559	-0.0365182	-0.0549877
UNCHS022651	8	35.0388	0.0217648	-0.00847937	-0.00792297	0	0.103149	-0.0203533	-0.0350836	-0.0530745
UNC14485114	8	35.041	0.0215808	-0.00845189	-0.007868	0	0.102925	-0.020338	-0.0349811	-0.052867
UNCHS022652	8	35.0415	0.0215808	-0.00845189	-0.007868	0	0.102925	-0.020338	-0.0349811	-0.052867
UNC14485864	8	35.0896	0.0215787	-0.00849858	-0.00793317	4.95139e-05	0.103365	-0.0203586	-0.0351582	-0.0530448
UNCHS022653	8	35.1169	0.0215397	-0.00852069	-0.00781492	-4.53633e-05	0.103576	-0.0203648	-0.0352408	-0.0531289
UNCHS022654	8	35.1198	0.0215337	-0.00852295	-0.00781007	-4.47179e-05	0.103597	-0.0203659	-0.0352494	-0.053138
UNC14486614	8	35.1288	0.0215155	-0.00852974	-0.00779547	-4.28484e-05	0.103662	-0.0203692	-0.0352751	-0.0531655
UNC14487267	8	35.1642	0.021447	-0.0085552	-0.00774051	-3.58968e-05	0.103901	-0.0203805	-0.035369	-0.0532667
UNC14487742	8	35.1903	0.021399	-0.00857348	-0.00770025	-3.21633e-05	0.104075	-0.0203888	-0.0354379	-0.0533416
UNC14488146	8	35.22	0.0213228	-0.00860198	-0.00765676	-2.89113e-05	0.104261	-0.0203664	-0.0355111	-0.0534183
UNC14488751	8	35.2529	0.0182643	-0.00818682	-0.00732317	-5.16731e-05	0.100121	-0.0202766	-0.0335737	-0.0489731
UNC14489602	8	35.3006	0.0188196	-0.0087067	-0.00767893	-0.000291518	0.101872	-0.0203341	-0.0342933	-0.0493874
UNC14490336	8	35.3394	0.0190241	-0.00839546	-0.00809419	-0.000572694	0.102987	-0.0204312	-0.0347769	-0.0497409
JAX00160592	8	35.4152	0.0197348	-0.0086632	-0.0088441	-0.000999445	0.10539	-0.020517	-0.0357682	-0.0503327
UNC14491665	8	35.4241	0.0198149	-0.00869341	-0.00892888	-0.00104965	0.105657	-0.020521	-0.0358796	-0.0503998
UNCHS022655	8	35.4359	0.0189523	-0.00791566	-0.00822206	-0.000596284	0.0973792	-0.0200135	-0.032956	-0.046628
UNCHS022656	8	35.4381	0.0182319	-0.00770098	-0.00814774	-0.000523596	0.0949684	-0.0201285	-0.0276613	-0.0490381
JAX00665574	8	35.4532	0.0183403	-0.00773748	-0.00824881	-0.000573609	0.0952423	-0.0202145	-0.0276145	-0.0491936
UNC14492278	8	35.4581	0.0184302	-0.00776209	-0.00828572	-0.000575991	0.0954379	-0.0202896	-0.027664	-0.0492907
UNC14492524	8	35.4726	0.0190322	-0.00820003	-0.00895016	-0.000622576	0.0985093	-0.0226436	-0.026077	-0.0510481
UNC14493081	8	35.5176	0.0195396	-0.00831065	-0.00966756	-0.000686848	0.0993149	-0.0314234	-0.0171332	-0.0516328
UNCHS022657	8	35.5406	0.0225728	-0.00893385	-0.00998762	-0.000811396	0.106924	-0.0416763	-0.0149534	-0.0531342
UNCHS022658	8	35.5439	0.0268892	-0.00936393	-0.0100524	-0.00152528	0.110516	-0.0531994	-0.0138175	-0.0494467
UNCHS022659	8	35.544	0.0267411	-0.00934029	-0.0100431	-0.00153234	0.110342	-0.053119	-0.0136575	-0.0493911
UNCHS022660	8	35.5506	0.0254959	-0.00912683	-0.00994484	-0.00158193	0.10872	-0.0523587	-0.0123303	-0.0488735
UNC14494237	8	35.5704	0.0211085	-0.008303	-0.0093474	-0.00166053	0.101031	-0.0486924	-0.00788095	-0.0462556
UNC14494741	8	35.6036	0.0199318	-0.00866987	-0.0097335	-0.00193213	0.105931	-0.050304	-0.00840373	-0.0468198
JAX00665617	8	35.6061	0.019941	-0.0086704	-0.00974447	-0.00193621	0.105936	-0.050305	-0.00845223	-0.0467686
JAX00665627	8	35.6238	0.0200077	-0.00867369	-0.00982593	-0.00196686	0.105958	-0.0503024	-0.00882701	-0.0463699
UNC14495560	8	35.6416	0.0200701	-0.00868035	-0.00990115	-0.00199512	0.10597	-0.0502931	-0.00919091	-0.0459791
UNC14497071	8	35.711	0.0203047	-0.00868814	-0.0102011	-0.00211349	0.10594	-0.0502204	-0.0107058	-0.0443159
UNC14498031	8	35.7432	0.0205508	-0.00875932	-0.0104125	-0.00219001	0.106544	-0.0505469	-0.0106832	-0.0445025
UNCHS022661	8	35.8082	0.0210502	-0.00890077	-0.010845	-0.00235395	0.107749	-0.0511988	-0.0106328	-0.0448676
UNCHS022662	8	35.813	0.0210917	-0.00891325	-0.010881	-0.00236837	0.107847	-0.0512518	-0.0106275	-0.0448972
UNC14499774	8	35.831	0.0212281	-0.00895425	-0.0109987	-0.00241624	0.108172	-0.0514278	-0.0106083	-0.0449944
JAX00160623	8	35.833	0.0212399	-0.00895784	-0.011009	-0.00242033	0.1082	-0.0514432	-0.0106067	-0.0450028
UNCHS022663	8	35.8389	0.0212789	-0.00897111	-0.0110546	-0.00244369	0.108306	-0.0514899	-0.0105919	-0.0450334
JAX00665711	8	35.8821	0.0216393	-0.00907119	-0.0113324	-0.00260172	0.109107	-0.0519296	-0.0105449	-0.045266
UNCHS022665	8	35.9004	0.021774	-0.00911106	-0.011448	-0.00265271	0.109419	-0.0520979	-0.0105264	-0.0453573
UNC14501376	8	35.9026	0.0217911	-0.00911596	-0.0114631	-0.0026595	0.109459	-0.0521194	-0.010524	-0.0453685
UNC14502306	8	35.947	0.0221249	-0.00920158	-0.0117309	-0.00276385	0.110085	-0.0524849	-0.0104742	-0.0455549
UNCHS022667	8	35.9521	0.0221882	-0.00921188	-0.0117178	-0.00289202	0.110169	-0.0524984	-0.0104737	-0.0455638
UNCHS022668	8	35.9545	0.022133	-0.00838217	-0.0101021	-0.00115961	0.100405	-0.0487942	-0.0107685	-0.0433314
UNC14502785	8	35.9688	0.0182037	-0.00411092	-0.00344773	0.00291596	0.0492926	-0.0268462	-0.00899859	-0.0270089
UNCHS022671	8	35.9886	4.2039e-11	-4.38417e-12	-2.71574e-13	8.65455e-12	4.12569e-11	-3.25331e-11	-1.5884e-11	-3.88776e-11
UNCHS022672	8	35.9908	0	0	0	0	0	0	0	0
UNCHS022673	8	36.0192	0	0	0	0	0	0	0	0
UNCHS022674	8	36.0223	0	0	0	0	0	0	0	0
UNCHS022675	8	36.0354	1.9998e-10	-1.78735e-11	7.56779e-12	3.97717e-11	1.40056e-10	-1.36091e-10	-6.54254e-11	-1.67986e-10
UNCHS022676	8	36.0377	0	0	0	0	0	0	0	0
UNC14504469	8	36.053	0	0	0	0	0	0	0	0
UNC14505114	8	36.0935	0	0	0	0	0	0	0	0
JAX00665785	8	36.1	1.5495e-11	-1.5904e-12	5.80421e-13	2.96092e-12	9.75674e-12	-1.07622e-11	-5.58209e-12	-1.08584e-11
UNC14505600	8	36.1303	0	0	0	0	0	0	0	0
UNCHS022678	8	36.1412	0	0	0	0	0	0	0	0
UNC14506380	8	36.1703	0	0	0	0	0	0	0	0
JAX00665813	8	36.2057	0	0	0	0	0	0	0	0
JAX00665819	8	36.2196	0	0	0	0	0	0	0	0
UNCHS022679	8	36.2211	0	0	0	0	0	0	0	0
UNC14507405	8	36.2236	0	0	0	0	0	0	0	0
UNC14508267	8	36.2711	3.88968e-12	-6.2219e-13	5.1018e-13	7.29382e-13	-2.34893e-12	7.36813e-15	-1.65957e-12	-5.0592e-13
UNC14508785	8	36.314	0	0	0	0	0	0	0	0
UNCHS022681	8	36.3282	0	0	0	0	0	0	0	0
UNCHS022682	8	36.3309	0	0	0	0	0	0	0	0
UNC14509649	8	36.3628	0	0	0	0	0	0	0	0
UNC14510156	8	36.3829	0	0	0	0	0	0	0	0
UNC14511045	8	36.4315	0	0	0	0	0	0	0	0
JAX00665864	8	36.4362	0	0	0	0	0	0	0	0
UNCHS022683	8	36.4548	0	0	0	0	0	0	0	0
UNCHS022684	8	36.4575	0	0	0	0	0	0	0	0
UNC14511801	8	36.469	0	0	0	0	0	0	0	0
UNC14512197	8	36.4917	0	0	0	0	0	0	0	0
UNCHS022685	8	36.5698	0	0	0	0	0	0	0	0
UNCHS022686	8	36.5722	0	0	0	0	0	0	0	0
UNC14513640	8	36.5835	0	0	0	0	0	0	0	0
UNCHS022687	8	36.5948	0	0	0	0	0	0	0	0
UNCHS022688	8	36.5977	0	0	0	0	0	0	0	0
UNC14514298	8	36.6356	0	0	0	0	0	0	0	0
UNCHS022690	8	36.6356	0	0	0	0	0	0	0	0
JAX00665906	8	36.6565	0	0	0	0	0	0	0	0
JAX00665908	8	36.6635	0	0	0	0	0	0	0	0
UNC14515424	8	36.7188	0	0	0	0	0	0	0	0
JAX00665929	8	36.7842	0	0	0	0	0	0	0	0
JAX00665932	8	36.788	0	0	0	0	0	0	0	0
UNC14516993	8	36.8158	0	0	0	0	0	0	0	0
UNC14518047	8	36.871	0	0	0	0	0	0	0	0
JAX00665961	8	36.892	0	0	0	0	0	0	0	0
UNCHS022691	8	37.0095	0	0	0	0	0	0	0	0
UNCHS022692	8	37.0136	0	0	0	0	0	0	0	0
UNC14520672	8	37.0219	0	0	0	0	0	0	0	0
UNCHS022693	8	37.0299	0	0	0	0	0	0	0	0
JAX00665980	8	37.0337	0	0	0	0	0	0	0	0
UNCHS022694	8	37.0346	0	0	0	0	0	0	0	0
UNC14521801	8	37.0886	0	0	0	0	0	0	0	0
UNC14523319	8	37.1809	0	0	0	0	0	0	0	0
JAX00666022	8	37.2011	0	0	0	0	0	0	0	0
UNC14525141	8	37.2926	0	0	0	0	0	0	0	0
UNCHS022695	8	37.3309	0	0	0	0	0	0	0	0
UNC14525937	8	37.3533	0	0	0	0	0	0	0	0
JAX00666052	8	37.371	0	0	0	0	0	0	0	0
UNCHS022697	8	37.4174	0	0	0	0	0	0	0	0
UNCHS022698	8	37.4197	0	0	0	0	0	0	0	0
UNC14526907	8	37.4213	0	0	0	0	0	0	0	0
UNC14528743	8	37.5605	0	0	0	0	0	0	0	0
JAX00666078	8	37.5681	0	0	0	0	0	0	0	0
JAX00666081	8	37.5878	0	0	0	0	0	0	0	0
JAX00666082	8	37.5882	0	0	0	0	0	0	0	0
UNCHS022700	8	37.6015	0	0	0	0	0	0	0	0
UNC14530157	8	37.6575	0	0	0	0	0	0	0	0
UNCHS022701	8	37.685	0	0	0	0	0	0	0	0
UNCHS022702	8	37.6879	0	0	0	0	0	0	0	0
UNC14530986	8	37.7403	0	0	0	0	0	0	0	0
UNCHS022705	8	37.7677	0	0	0	0	0	0	0	0
UNCHS022706	8	37.7702	0	0	0	0	0	0	0	0
JAX00666112	8	37.7953	0	0	0	0	0	0	0	0
UNCHS022707	8	37.8409	0	0	0	0	0	0	0	0
UNC14532909	8	37.8522	0	0	0	0	0	0	0	0
UNC14534622	8	37.9199	0	0	0	0	0	0	0	0
UNCHS022709	8	37.9935	0	0	0	0	0	0	0	0
UNCHS022710	8	37.9956	0	0	0	0	0	0	0	0
JAX00190281	8	38.0292	0	0	0	0	0	0	0	0
UNC080160446	8	38.0696	0	0	0	0	0	0	0	0
UNCHS022711	8	38.1229	0	0	0	0	0	0	0	0
UNCHS022712	8	38.1255	0	0	0	0	0	0	0	0
UNCHS022713	8	38.2575	0	0	0	0	0	0	0	0
UNCHS022714	8	38.2597	0	0	0	0	0	0	0	0
UNC14543441	8	38.3742	0	0	0	0	0	0	0	0
UNC14545047	8	38.4824	0	0	0	0	0	0	0	0
UNCHS022716	8	38.5722	0	0	0	0	0	0	0	0
JAX00666243	8	38.5961	0	0	0	0	0	0	0	0
UNC14547350	8	38.6177	0	0	0	0	0	0	0	0
JAX00666254	8	38.6206	0	0	0	0	0	0	0	0
UNCHS022717	8	38.6284	0	0	0	0	0	0	0	0
UNCHS022718	8	38.6306	0	0	0	0	0	0	0	0
UNC14548244	8	38.6763	0	0	0	0	0	0	0	0
UNCHS022719	8	38.7602	0	0	0	0	0	0	0	0
UNCHS022720	8	38.7624	0	0	0	0	0	0	0	0
UNC14549505	8	38.7705	0	0	0	0	0	0	0	0
JAX00666289	8	38.8431	0	0	0	0	0	0	0	0
UNC14550635	8	38.8589	0	0	0	0	0	0	0	0
UNC14551529	8	38.938	0	0	0	0	0	0	0	0
JAX00666328	8	39.0086	0	0	0	0	0	0	0	0
UNC14552431	8	39.0233	0	0	0	0	0	0	0	0
UNC14553913	8	39.1228	0	0	0	0	0	0	0	0
UNCHS022722	8	39.1604	0	0	0	0	0	0	0	0
JAX00666382	8	39.2019	0	0	0	0	0	0	0	0
UNC14554862	8	39.2081	0	0	0	0	0	0	0	0
JAX00160879	8	39.2459	0	0	0	0	0	0	0	0
UNCHS022723	8	39.2858	0	0	0	0	0	0	0	0
UNCHS022724	8	39.292	0	0	0	0	0	0	0	0
UNCHS022725	8	39.3036	0	0	0	0	0	0	0	0
UNCHS022726	8	39.3062	0	0	0	0	0	0	0	0
UNCHS022727	8	39.3062	0	0	0	0	0	0	0	0
UNC14556710	8	39.309	0	0	0	0	0	0	0	0
UNCHS022728	8	39.3096	0	0	0	0	0	0	0	0
JAX00666396	8	39.3103	0	0	0	0	0	0	0	0
JAX00666401	8	39.3138	0	0	0	0	0	0	0	0
UNC14557854	8	39.3999	0	0	0	0	0	0	0	0
UNCHS022730	8	39.4053	0	0	0	0	0	0	0	0
UNC14559455	8	39.5062	0	0	0	0	0	0	0	0
JAX00666444	8	39.636	0	0	0	0	0	0	0	0
UNC14562538	8	39.7025	0	0	0	0	0	0	0	0
JAX00666453	8	39.7056	0	0	0	0	0	0	0	0
JAX00666474	8	39.8534	0	0	0	0	0	0	0	0
UNC14564894	8	39.8618	0	0	0	0	0	0	0	0
UNC14566377	8	39.9575	0	0	0	0	0	0	0	0
UNCHS022732	8	39.9588	0	0	0	0	0	0	0	0
UNCHS022733	8	40.0013	0	0	0	0	0	0	0	0
UNCHS022734	8	40.0065	0	0	0	0	0	0	0	0
UNC14567697	8	40.0233	0	0	0	0	0	0	0	0
UNCHS022736	8	40.0326	0	0	0	0	0	0	0	0
JAX00666519	8	40.1179	0	0	0	0	0	0	0	0
UNC14570135	8	40.1823	0	0	0	0	0	0	0	0
JAX00160951	8	40.2056	0	0	0	0	0	0	0	0
UNC14571099	8	40.2559	0	0	0	0	0	0	0	0
UNC14571719	8	40.2993	0	0	0	0	0	0	0	0
sanger4036	8	40.3043	0	0	0	0	0	0	0	0
sanger4036q	8	40.3043	0	0	0	0	0	0	0	0
JAX00666544	8	40.3459	0	0	0	0	0	0	0	0
UNCHS022738	8	40.3525	0	0	0	0	0	0	0	0
JAX00160962	8	40.3613	0	0	0	0	0	0	0	0
UNCHS022739	8	40.3626	0	0	0	0	0	0	0	0
UNCHS022740	8	40.3678	0	0	0	0	0	0	0	0
UNC14573363	8	40.4219	0	0	0	0	0	0	0	0
JAX00666556	8	40.4394	0	0	0	0	0	0	0	0
UNCHS022741	8	40.4821	0	0	0	0	0	0	0	0
JAX00666567	8	40.4857	0	0	0	0	0	0	0	0
UNCHS022742	8	40.488	0	0	0	0	0	0	0	0
UNCHS022743	8	40.4981	0	0	0	0	0	0	0	0
UNCHS022744	8	40.5015	0	0	0	0	0	0	0	0
UNC14574691	8	40.5165	0	0	0	0	0	0	0	0
UNCHS022746	8	40.5746	0	0	0	0	0	0	0	0
UNC14575947	8	40.6066	0	0	0	0	0	0	0	0
JAX00666596	8	40.6204	0	0	0	0	0	0	0	0
UNCHS022747	8	40.6259	0	0	0	0	0	0	0	0
UNCHS022748	8	40.6294	0	0	0	0	0	0	0	0
UNCHS022749	8	40.6364	0	0	0	0	0	0	0	0
UNCHS022750	8	40.6387	0	0	0	0	0	0	0	0
UNCHS022752	8	40.7028	0	0	0	0	0	0	0	0
JAX00160989	8	40.7231	0	0	0	0	0	0	0	0
JAX00666616	8	40.7548	0	0	0	0	0	0	0	0
JAX00160995	8	40.7972	0	0	0	0	0	0	0	0
UNC14577503	8	40.7974	0	0	0	0	0	0	0	0
JAX00666629	8	40.8761	0	0	0	0	0	0	0	0
UNC14578276	8	40.8903	0	0	0	0	0	0	0	0
UNC14580053	8	40.9866	0	0	0	0	0	0	0	0
JAX00666691	8	41.0409	0	0	0	0	0	0	0	0
JAX00666714	8	41.1182	0	0	0	0	0	0	0	0
JAX00666715	8	41.1194	0	0	0	0	0	0	0	0
JAX00666719	8	41.1434	0	0	0	0	0	0	0	0
UNCHS022753	8	41.1859	0	0	0	0	0	0	0	0
UNCHS022754	8	41.1882	0	0	0	0	0	0	0	0
UNCHS022755	8	41.238	0	0	0	0	0	0	0	0
UNCHS022756	8	41.2441	0	0	0	0	0	0	0	0
UNC14585320	8	41.2624	0	0	0	0	0	0	0	0
JAX00666749	8	41.2886	0	0	0	0	0	0	0	0
UNCHS022757	8	41.2963	0	0	0	0	0	0	0	0
UNCHS022758	8	41.2986	0	0	0	0	0	0	0	0
UNCHS022759	8	41.3256	0	0	0	0	0	0	0	0
UNCHS022760	8	41.3283	0	0	0	0	0	0	0	0
UNCHS022761	8	41.3617	0	0	0	0	0	0	0	0
JAX00161038	8	41.3779	0	0	0	0	0	0	0	0
UNCHS022763	8	41.409	0	0	0	0	0	0	0	0
UNCHS022764	8	41.4116	0	0	0	0	0	0	0	0
JAX00666773	8	41.4118	0	0	0	0	0	0	0	0
UNCHS022766	8	41.4397	0	0	0	0	0	0	0	0
UNC14587353	8	41.4459	0	0	0	0	0	0	0	0
JAX00666781	8	41.4521	0	0	0	0	0	0	0	0
JAX00161050	8	41.5371	0	0	0	0	0	0	0	0
UNC14588661	8	41.552	0	0	0	0	0	0	0	0
UNCHS022767	8	41.5699	0	0	0	0	0	0	0	0
UNCHS022768	8	41.5721	0	0	0	0	0	0	0	0
UNC14589377	8	41.596	0	0	0	0	0	0	0	0
UNC14591224	8	41.718	0	0	0	0	0	0	0	0
JAX00161066	8	41.7497	0	0	0	0	0	0	0	0
UNC14592651	8	41.8072	0	0	0	0	0	0	0	0
JAX00666864	8	41.8309	0	0	0	0	0	0	0	0
UNC14594083	8	41.9079	0	0	0	0	0	0	0	0
UNCHS022769	8	41.9226	0	0	0	0	0	0	0	0
UNC14596960	8	42.1153	0	0	0	0	0	0	0	0
UNCHS022771	8	42.183	0	0	0	0	0	0	0	0
UNCHS022772	8	42.1851	0	0	0	0	0	0	0	0
UNC14598482	8	42.1912	0	0	0	0	0	0	0	0
UNCHS022773	8	42.2335	0	0	0	0	0	0	0	0
UNCHS022774	8	42.2357	0	0	0	0	0	0	0	0
UNC14599833	8	42.2829	0	0	0	0	0	0	0	0
JAX00161107	8	42.2925	0	0	0	0	0	0	0	0
JAX00161108	8	42.3179	0	0	0	0	0	0	0	0
JAX00161108r	8	42.3179	0	0	0	0	0	0	0	0
UNCHS022776	8	42.3224	0	0	0	0	0	0	0	0
UNC14601525	8	42.4132	0	0	0	0	0	0	0	0
UNCHS022777	8	42.4713	0	0	0	0	0	0	0	0
UNCHS022778	8	42.4736	0	0	0	0	0	0	0	0
UNC14602704	8	42.4997	0	0	0	0	0	0	0	0
JAX00666956	8	42.5246	0	0	0	0	0	0	0	0
JAX00666979	8	42.6862	0	0	0	0	0	0	0	0
UNCHS022780	8	42.6866	0	0	0	0	0	0	0	0
UNC14606506	8	42.7515	0	0	0	0	0	0	0	0
JAX00161143	8	42.7742	0	0	0	0	0	0	0	0
UNCHS022781	8	42.7797	0	0	0	0	0	0	0	0
UNC14608030	8	42.8449	0	0	0	0	0	0	0	0
UNCHS022783	8	42.9134	0	0	0	0	0	0	0	0
UNC14610469	8	43.0055	0	0	0	0	0	0	0	0
JAX00667025	8	43.023	0	0	0	0	0	0	0	0
UNCHS022785	8	43.0441	0	0	0	0	0	0	0	0
UNCHS022786	8	43.0465	0	0	0	0	0	0	0	0
JAX00667034	8	43.0641	0	0	0	0	0	0	0	0
JAX00667040	8	43.1018	0	0	0	0	0	0	0	0
UNC14612041	8	43.1021	0	0	0	0	0	0	0	0
JAX00667051	8	43.1574	0	0	0	0	0	0	0	0
UNCHS022787	8	43.1575	0	0	0	0	0	0	0	0
UNCHS022788	8	43.16	0	0	0	0	0	0	0	0
UNC14614120	8	43.2229	0	0	0	0	0	0	0	0
UNC14614712	8	43.2625	0	0	0	0	0	0	0	0
UNC14615930	8	43.3376	0	0	0	0	0	0	0	0
UNCHS022789	8	43.3692	0	0	0	0	0	0	0	0
UNCHS022790	8	43.3714	0	0	0	0	0	0	0	0
UNCHS022791	8	43.4028	0	0	0	0	0	0	0	0
UNCHS022792	8	43.405	0	0	0	0	0	0	0	0
JAX00667099	8	43.4191	0	0	0	0	0	0	0	0
UNC14617468	8	43.4331	0	0	0	0	0	0	0	0
JAX00161193	8	43.4411	0	0	0	0	0	0	0	0
UNC14618024	8	43.4716	0	0	0	0	0	0	0	0
UNC14619485	8	43.7126	0	0	0	0	0	0	0	0
UNCHS022794	8	43.7406	0	0	0	0	0	0	0	0
UNC14620252	8	43.7727	0	0	0	0	0	0	0	0
UNCHS022795	8	43.7986	0	0	0	0	0	0	0	0
UNCHS022796	8	43.8018	0	0	0	0	0	0	0	0
JAX00161223	8	43.8432	0	0	0	0	0	0	0	0
UNCHS022798	8	43.8859	0	0	0	0	0	0	0	0
UNCHS022799	8	43.8895	0	0	0	0	0	0	0	0
UNCHS022800	8	43.8946	0	0	0	0	0	0	0	0
JAX00161235	8	44.0025	0	0	0	0	0	0	0	0
JAX00667171	8	44.0241	0	0	0	0	0	0	0	0
UNC14623160	8	44.0241	0	0	0	0	0	0	0	0
UNCHS022801	8	44.0533	0	0	0	0	0	0	0	0
backupJAX00667181	8	44.0574	0	0	0	0	0	0	0	0
JAX00161241	8	44.0794	0	0	0	0	0	0	0	0
UNCHS022803	8	44.0937	0	0	0	0	0	0	0	0
UNCHS022804	8	44.0961	0	0	0	0	0	0	0	0
UNC14624606	8	44.1086	0	0	0	0	0	0	0	0
UNC14625135	8	44.1455	0	0	0	0	0	0	0	0
UNC14625981	8	44.2069	0	0	0	0	0	0	0	0
UNCHS022805	8	44.2069	0	0	0	0	0	0	0	0
UNCHS022806	8	44.2099	0	0	0	0	0	0	0	0
JAX00667206	8	44.2296	0	0	0	0	0	0	0	0
UNC14626476	8	44.2531	0	0	0	0	0	0	0	0
JAX00667214	8	44.2629	0	0	0	0	0	0	0	0
UNC14627018	8	44.3005	0	0	0	0	0	0	0	0
UNC14628292	8	44.3916	0	0	0	0	0	0	0	0
UNC14629038	8	44.4477	0	0	0	0	0	0	0	0
UNC14629866	8	44.4979	0	0	0	0	0	0	0	0
UNCHS022807	8	44.4992	2.26473e-11	-1.59369e-12	-3.19706e-12	-1.09064e-12	3.75716e-12	-1.78179e-11	0	-2.70514e-12
UNCHS022808	8	44.5028	0	0	0	0	0	0	0	0
UNC14630372	8	44.5242	2.78759e-11	-1.96044e-12	-3.95388e-12	-1.34066e-12	4.62649e-12	-2.19195e-11	0	-3.32786e-12
UNC14631367	8	44.5934	0	0	0	0	0	0	0	0
JAX00161279	8	44.5996	0	0	0	0	0	0	0	0
UNC14632363	8	44.6697	0	0	0	0	0	0	0	0
JAX00161290	8	44.7207	0	0	0	0	0	0	0	0
UNC14633357	8	44.7421	0	0	0	0	0	0	0	0
JAX00161292	8	44.7599	0	0	0	0	0	0	0	0
JAX00667289	8	44.764	1.74655e-11	-1.21129e-12	-2.73091e-12	-8.15463e-13	2.92452e-12	-1.35718e-11	0	-2.06063e-12
UNC14633830	8	44.7878	3.08371e-11	-2.1295e-12	-4.94986e-12	-1.42713e-12	5.17678e-12	-2.38814e-11	0	-3.62596e-12
UNC14634386	8	44.8331	0	0	0	0	0	0	0	0
UNC14634835	8	44.8835	0	0	0	0	0	0	0	0
JAX00161303	8	44.9181	0	0	0	0	0	0	0	0
UNC14635425	8	44.9327	0	0	0	0	0	0	0	0
UNCHS022809	8	44.9755	0	0	0	0	0	0	0	0
UNCHS022810	8	44.9786	0	0	0	0	0	0	0	0
UNC14636252	8	44.9891	0	0	0	0	0	0	0	0
JAX00667323	8	45.009	1.47824e-10	-9.74622e-12	-2.94367e-11	-6.25346e-12	2.54131e-11	-1.10953e-10	0	-1.68482e-11
UNCHS022811	8	45.0415	4.1678e-10	-2.72515e-11	-8.53812e-11	-1.73704e-11	7.19864e-11	-3.11208e-10	-2.94824e-13	-4.72612e-11
JAX00161314	8	45.0434	1.00947e-09	-6.5985e-11	-2.0716e-10	-4.20834e-11	1.74387e-10	-7.53449e-10	-7.31889e-13	-1.14445e-10
UNCHS022812	8	45.0441	9.31925e-10	-6.09028e-11	-1.91399e-10	-3.88352e-11	1.61001e-10	-6.95472e-10	-6.84352e-13	-1.05632e-10
UNC14637676	8	45.0802	0	0	0	0	0	0	0	0
UNC14638649	8	45.126	0	0	0	0	0	0	0	0
UNCHS022813	8	45.1534	0	0	0	0	0	0	0	0
UNCHS022814	8	45.1562	7.84689e-10	-5.99836e-11	-1.89413e-10	-4.58478e-11	-9.46308e-11	-5.97263e-10	-1.54658e-12	2.03995e-10
UNC14639134	8	45.157	0	0	0	0	0	0	0	0
UNC14640091	8	45.2223	0.000807754	-6.20882e-05	-0.000205165	-4.73041e-05	-9.10692e-05	-0.000610983	-1.09261e-06	0.000209949
UNC14641126	8	45.2708	0.00149573	-0.000115482	-0.00039365	-8.77849e-05	-0.00016022	-0.00112564	-1.42749e-06	0.000388473
UNC14641965	8	45.3203	0.00216894	-0.000168091	-0.00059112	-0.000127444	-0.000220019	-0.00162383	-1.19142e-06	0.000562762
UNC14642894	8	45.3706	0.00286388	-0.000222898	-0.000809274	-0.00016755	-0.000274095	-0.00213209	0	0.000742027
JAX00667400	8	45.3843	0.00302284	-0.000235399	-0.000861771	-0.0001768	-0.000284735	-0.002247	0	0.000782868
UNCHS022815	8	45.3875	0.00306858	-0.000238913	-0.000877184	-0.000179418	-0.000287691	-0.00227998	0	0.000794609
UNCHS022816	8	45.3897	0.00308991	-0.000240557	-0.00088444	-0.000180645	-0.000289026	-0.00229532	0	0.000800079
UNC14643393	8	45.3978	0.00321277	-0.000250242	-0.000924799	-0.000187821	-0.000297386	-0.0023858	0	0.000833278
JAX00667410	8	45.4339	0.00372265	-0.00029053	-0.00109689	-0.000217595	-0.000329399	-0.00276037	0	0.000972138
UNCHS022818	8	45.4572	0.00398645	-0.00031128	-0.0011918	-0.000232793	-0.000342473	-0.00294942	0	0.00104132
UNC14644268	8	45.4705	0.00413693	-0.000323102	-0.00124718	-0.000241305	-0.000349181	-0.00305689	0	0.00108073
UNCHS022819	8	45.4827	0.00426852	-0.000333424	-0.00129683	-0.000248801	-0.000354341	-0.00315009	0	0.00111497
JAX00667421	8	45.4943	0.00439109	-0.000343028	-0.00134351	-0.000255761	-0.000358862	-0.00323676	0	0.00114683
UNCHS022821	8	45.5036	0.00449347	-0.000351044	-0.00138289	-0.000261564	-0.000362418	-0.00330909	0	0.00117353
UNCHS022822	8	45.5058	0.00452386	-0.000353422	-0.00139467	-0.000263282	-0.000363416	-0.00333052	0	0.00118145
UNC14645144	8	45.5196	0.00466121	-0.00036414	-0.00144873	-0.000271017	-0.000367471	-0.00342691	0	0.00121705
JAX00667428	8	45.5452	0.00491227	-0.00038349	-0.00155178	-0.000285205	-0.000373626	-0.00360319	0	0.00128502
UNCHS022823	8	45.5525	0.00498551	-0.000389094	-0.00158174	-0.0002892	-0.00037438	-0.00365446	0	0.00130337
UNCHS022826	8	45.5577	0.0050093	-0.000390952	-0.00159381	-0.000290563	-0.000373325	-0.00366899	0	0.00130833
UNC14645866	8	45.5602	0.00503028	-0.000392665	-0.00160336	-0.000291907	-0.000373433	-0.00368286	0	0.00131395
backupJAX00161354	8	45.5864	0.00531065	-0.000413804	-0.00171884	-0.000306902	-0.000377723	-0.00387914	0	0.00138575
JAX00667444	8	45.6119	0.00554645	-0.000431889	-0.00182097	-0.0003197	-0.000379088	-0.00404143	0	0.00144663
UNC14647364	8	45.6515	0.00590423	-0.000459025	-0.00198303	-0.000338734	-0.000377151	-0.00428513	0	0.00153884
JAX00667456	8	45.7069	0.0063704	-0.000493602	-0.00220724	-0.000362604	-0.000366645	-0.00459742	0	0.00165712
JAX00667456r	8	45.7069	0.00636984	-0.000493556	-0.00220705	-0.000362569	-0.000366614	-0.00459702	0	0.00165696
UNCHS022827	8	45.7695	0.0068316	-0.00052594	-0.0024496	-0.000382492	-0.000343745	-0.00490378	0	0.00177396
UNCHS022828	8	45.772	0.00757532	-0.000582894	-0.00271263	-0.000419344	-0.000318107	-0.00552405	0	0.0019817
UNC14649029	8	45.772	0.00757588	-0.000582941	-0.00271283	-0.000419378	-0.00031813	-0.00552446	0	0.00198186
UNC14649326	8	45.7959	0.0077402	-0.000594368	-0.00280728	-0.000426593	-0.000303997	-0.00563082	0	0.00202285
UNCHS022830	8	45.8059	0.00780087	-0.000598507	-0.00284303	-0.000429186	-0.000298206	-0.00566972	0	0.00203778
JAX00667471	8	45.8259	0.00792631	-0.000606993	-0.00291814	-0.000434475	-0.000285589	-0.00574977	0	0.00206865
UNC14650167	8	45.8481	0.0080607	-0.000615891	-0.00300184	-0.000439913	-0.000270215	-0.00583436	0	0.00210151
UNCHS022831	8	45.8871	0.00818747	-0.000628483	-0.00305356	-0.000460699	-0.000262152	-0.00591615	0	0.00213357
UNC14651086	8	45.9077	0.00825112	-0.000634889	-0.00307972	-0.000471433	-0.000257903	-0.00595683	0	0.00214965
UNC14651544	8	45.9452	0.00837546	-0.000647454	-0.00313058	-0.000492401	-0.000249621	-0.00603642	0	0.00218102
UNC14652090	8	45.989	0.00851625	-0.000661953	-0.00318828	-0.000516953	-0.000239554	-0.00612589	0	0.00221639
UNCHS022833	8	45.9917	0.00852509	-0.000662875	-0.00319192	-0.000518549	-0.00023888	-0.00613147	0	0.00221861
UNC14652625	8	46.04	0.00868355	-0.000679746	-0.00325678	-0.000547162	-0.000226306	-0.00623205	0	0.00225849
UNCHS022836	8	46.0449	0.00869947	-0.000681438	-0.00326329	-0.000550024	-0.00022506	-0.00624215	0	0.00226249
UNC14653235	8	46.0932	0.00885831	-0.000698535	-0.00332856	-0.000579352	-0.000212058	-0.00634202	0	0.00230221
UNCHS022837	8	46.1151	0.00892899	-0.000706235	-0.00335774	-0.00059271	-0.000206091	-0.00638609	0	0.00231989
UNCHS022838	8	46.1176	0.0089383	-0.000707247	-0.00336159	-0.000594466	-0.00020531	-0.0063919	0	0.00232222
UNC14653813	8	46.1426	0.00901878	-0.000716033	-0.00339485	-0.000609752	-0.000198474	-0.00644191	0	0.00234225
UNCHS022839	8	46.1438	0.00902162	-0.000716349	-0.00339604	-0.000610323	-0.000198205	-0.00644365	0	0.00234294
UNCHS022840	8	46.1469	0.00903436	-0.000717737	-0.0034013	-0.000612714	-0.000197153	-0.00645158	0	0.00234612
JAX00667536	8	46.1814	0.00914612	-0.000730024	-0.0034476	-0.000634211	-0.000187494	-0.0065206	0	0.00237381
JAX00667539	8	46.1925	0.00918266	-0.000734085	-0.00346281	-0.000641387	-0.000184239	-0.006543	0	0.00238286
UNC14654269	8	46.199	0.00920411	-0.000736464	-0.00347173	-0.000645602	-0.000182334	-0.00655613	0	0.00238816
JAX00161400	8	46.2012	0.00921034	-0.000737155	-0.00347432	-0.000646815	-0.000181788	-0.00655996	0	0.0023897
UNCHS022841	8	46.2486	0.00936526	-0.000754436	-0.00353888	-0.000677387	-0.000167961	-0.00665445	0	0.00242785
UNCHS022842	8	46.251	0.00937408	-0.000755435	-0.00354258	-0.0006792	-0.000167117	-0.00665975	0	0.00243
UNC14655429	8	46.2664	0.00942138	-0.000760895	-0.00356216	-0.000688993	-0.000162468	-0.00668851	0	0.00244165
JAX00161407	8	46.294	0.00950789	-0.000770919	-0.00359802	-0.000706994	-0.000154217	-0.00674068	0	0.00246293
JAX00161407q	8	46.294	0.00950771	-0.000770903	-0.00359795	-0.000706979	-0.000154215	-0.00674055	0	0.00246288
UNC14656551	8	46.3313	0.00984485	-0.000801783	-0.00371717	-0.000759692	-0.000154523	-0.00696411	0	0.00255243
UNC14656898	8	46.3657	0.0101627	-0.00083095	-0.00382939	-0.000809605	-0.000155138	-0.00717451	0	0.00263685
UNC14657529	8	46.4106	0.0105348	-0.000865907	-0.00395909	-0.000872474	-0.000154226	-0.00741874	0	0.00273568
JAX00667587	8	46.4391	0.0153483	-0.00128235	-0.00557187	-0.00131792	-0.000176753	-0.0110534	0	0.00405399
UNCHS022843	8	46.4734	0.0156545	-0.0013129	-0.00567244	-0.00138422	-0.000172163	-0.0112522	0	0.00413942
UNC14658207	8	46.4744	0.0156551	-0.00131297	-0.00567268	-0.00138429	-0.000172165	-0.0112526	0	0.00413963
UNCHS022844	8	46.4764	0.0156545	-0.00131291	-0.00567245	-0.00138422	-0.000172164	-0.0112522	0	0.00413944
UNCHS022846	8	46.5157	0.0159896	-0.0013466	-0.00578198	-0.00145964	-0.000167674	-0.0114667	0	0.00423294
UNC14658746	8	46.5257	0.0161012	-0.00135787	-0.00581833	-0.00148519	-0.000166105	-0.0115378	0	0.00426414
UNC14659656	8	46.5773	0.0165599	-0.00140319	-0.00597005	-0.00158972	-0.000159941	-0.0118298	0	0.00439271
UNCHS022847	8	46.5941	0.0167119	-0.00141827	-0.00602008	-0.00162521	-0.000157731	-0.0119259	0	0.00443536
UNCHS022848	8	46.6004	0.0172727	-0.00147629	-0.00636879	-0.00169586	-0.000182595	-0.012341	0	0.00479192
JAX00667612	8	46.6278	0.020719	-0.00185306	-0.00872865	-0.0021595	-0.000367721	-0.0149204	0	0.00731031
UNCHS022849	8	46.6294	0.021305	-0.00192085	-0.00916772	-0.00224372	-0.000404969	-0.015364	0	0.00779626
UNCHS022851	8	46.6373	0.0224852	-0.00206092	-0.0100869	-0.00241844	-0.000485531	-0.0162615	0	0.00882802
JAX00667614	8	46.6379	0.0224854	-0.00206094	-0.010087	-0.00241846	-0.000485533	-0.0162616	0	0.0088281
UNC14660567	8	46.6442	0.0225222	-0.0020656	-0.0101011	-0.00243053	-0.000485093	-0.016284	0	0.00884414
UNC14661034	8	46.6735	0.0227811	-0.002096	-0.0101998	-0.00251341	-0.000481879	-0.0164397	0	0.00894968
UNC14661704	8	46.7178	0.0231838	-0.00214302	-0.010353	-0.00263812	-0.000477145	-0.0166874	0	0.0091149
JAX00161443	8	46.7641	0.0236274	-0.00219513	-0.0105209	-0.00277863	-0.000471475	-0.0169586	0	0.00929732
UNC14662401	8	46.7725	0.0237323	-0.00220677	-0.0105611	-0.00280724	-0.000472308	-0.017021	0	0.00933611
JAX00667638	8	46.778	0.0237668	-0.0022115	-0.010573	-0.00282344	-0.000471356	-0.0170374	0	0.00934995
JAX00234366	8	46.7887	0.023853	-0.00222341	-0.0106028	-0.00286641	-0.000468427	-0.0170763	0	0.00938438
UNCHS022853	8	46.801	0.0239253	-0.00223228	-0.0106293	-0.00289271	-0.000466666	-0.0171188	0	0.00941445
UNCHS022854	8	46.8033	0.0239626	-0.0022368	-0.0106432	-0.00290568	-0.000466041	-0.0171409	0	0.00943004
JAX00667659	8	46.8279	0.0241836	-0.00226363	-0.0107256	-0.00298359	-0.000462175	-0.0172709	0	0.00952233
UNCHS022856	8	46.8296	0.0241837	-0.00226364	-0.0107257	-0.00298361	-0.000462176	-0.017271	0	0.00952238
UNC14663981	8	46.8659	0.0244792	-0.00229917	-0.0108353	-0.00308714	-0.000457105	-0.0174438	0	0.00964332
JAX00667672	8	46.8776	0.0245895	-0.00231246	-0.0108761	-0.00312627	-0.000455135	-0.017508	0	0.00968845
UNCHS022857	8	46.8828	0.0246265	-0.00231693	-0.0108898	-0.00313941	-0.00045448	-0.0175296	0	0.00970362
UNCHS022859	8	46.8854	0.0246629	-0.00232133	-0.0109032	-0.00315246	-0.000453813	-0.0175507	0	0.00971848
UNCHS022860	8	46.8875	0.0247006	-0.00232588	-0.0109172	-0.00316575	-0.000453138	-0.0175727	0	0.00973401
UNCHS022862	8	46.8907	0.0247002	-0.00232582	-0.0109169	-0.00316567	-0.000453134	-0.0175723	0	0.00973377
UNCHS022863	8	46.9058	0.0248476	-0.00234365	-0.0109714	-0.00321856	-0.000450371	-0.0176579	0	0.00979424
UNCHS022864	8	46.909	0.0248475	-0.00234364	-0.0109713	-0.00321854	-0.00045037	-0.0176578	0	0.00979419
UNC14665833	8	46.9527	0.0252535	-0.0023929	-0.0111206	-0.00336607	-0.000442443	-0.0178924	0	0.00996086
UNCHS022867	8	46.9536	0.0252538	-0.00239294	-0.0111207	-0.00336612	-0.000442445	-0.0178927	0	0.00996101
JAX00667696	8	46.9545	0.0252541	-0.00239297	-0.0111208	-0.00336616	-0.000442446	-0.0178928	0	0.00996114
UNCHS022866	8	46.9548	0.025254	-0.00239295	-0.0111207	-0.00336614	-0.000442446	-0.0178927	0	0.00996108
UNCHS022868	8	46.9631	0.0253556	-0.00240412	-0.0111579	-0.00339695	-0.00044915	-0.0179499	0	0.0100024
UNCHS022869	8	46.9953	0.0257034	-0.00244234	-0.011284	-0.00350447	-0.000472147	-0.0181436	0	0.0101432
UNCHS022870	8	46.9978	0.0257523	-0.00244772	-0.0113016	-0.00351983	-0.000475368	-0.0181706	0	0.0101629
UNCHS022871	8	47.0017	0.0258003	-0.00245277	-0.0113189	-0.00353505	-0.000478561	-0.018197	0	0.010182
UNCHS022872	8	47.0057	0.0258965	-0.00246439	-0.0114074	-0.00355957	-0.000430018	-0.0182615	0	0.0102264
UNC14667431	8	47.0341	0.0246198	-0.000549886	-0.0106574	-0.00313458	-0.000685846	-0.0170564	0	0.0074643
UNCHS022875	8	47.068	0.0260671	-0.000583861	-0.0111174	-0.00337814	-0.00106268	-0.0178153	0	0.0078904
UNCHS022876	8	47.0704	0.026236	-0.000588082	-0.011169	-0.00340716	-0.00111031	-0.017901	0	0.00793952
UNCHS022877	8	47.0791	0.0267626	-0.000599986	-0.0113353	-0.00354135	-0.00121049	-0.0181725	0	0.00809712
UNCHS022878	8	47.0816	0.0267627	-0.00059999	-0.0113354	-0.00354137	-0.00121049	-0.0181726	0	0.00809717
JAX00667745	8	47.1179	0.0370519	-0.000797297	-0.0163761	-0.00486415	-0.00226579	-0.018961	0	0.00621236
UNCHS022879	8	47.1364	0.0465483	-0.00095697	-0.0188012	-0.00619554	-0.0023924	-0.0218305	0	0.00362829
UNCHS022880	8	47.1389	0.0477385	-0.000975747	-0.0190751	-0.00636629	-0.00239723	-0.0221588	0	0.0032347
UNCHS022881	8	47.1904	0.0713204	-0.00128043	-0.0244624	-0.0100784	-0.00222283	-0.028417	0	-0.00485934
UNCHS022882	8	47.1935	0.0715082	-0.00128729	-0.0245581	-0.0101767	-0.00221972	-0.0284929	0	-0.00477354
UNC14670140	8	47.1992	0.0717858	-0.00129742	-0.0246145	-0.0103322	-0.00221359	-0.0286068	0	-0.00472137
UNC14670704	8	47.2348	0.073484	-0.00135878	-0.0248684	-0.011314	-0.00217241	-0.0292986	0	-0.00447183
UNC14671911	8	47.3183	0.0780131	-0.00162318	-0.0254935	-0.0139751	-0.00205101	-0.0310245	0	-0.00384589
UNC14672107	8	47.331	0.0786427	-0.00166699	-0.0256373	-0.0143905	-0.0020513	-0.0312828	0	-0.00361377
UNC14673713	8	47.4188	0.0832725	-0.00186644	-0.0266703	-0.0174214	-0.00191075	-0.0330873	0	-0.00231626
JAX00667826	8	47.4359	0.0841027	-0.00190124	-0.0267937	-0.0180044	-0.00188953	-0.0332617	0	-0.00225217
JAX00667835	8	47.4503	0.0848159	-0.00193336	-0.0268985	-0.018517	-0.00186988	-0.0334007	0	-0.00219649
UNC14674564	8	47.481	0.0863045	-0.00199693	-0.0271167	-0.0196041	-0.00179965	-0.0337096	0	-0.00207752
JAX00667855	8	47.538	0.084979	-0.00162076	-0.0262171	-0.0194914	-0.00176478	-0.0336372	0	-0.00224769
UNC14675752	8	47.555	0.0845706	-0.0015615	-0.0259639	-0.0194189	-0.00176489	-0.0335758	0	-0.00228567
UNC14676425	8	47.595	0.0836512	-0.00149588	-0.0253237	-0.0197077	-0.00176241	-0.0334176	0	-0.00194403
UNC14677301	8	47.6461	0.0846515	-0.00159936	-0.0261006	-0.0208591	-0.00173325	-0.0336541	0	-0.000705097
UNCHS022883	8	47.6507	0.0847407	-0.00160873	-0.0261708	-0.0209642	-0.00173053	-0.0336748	0	-0.000591676
UNCHS022884	8	47.654	0.0847406	-0.00160873	-0.0261708	-0.0209642	-0.00173053	-0.0336747	0	-0.000591683
UNCHS022886	8	47.6826	0.0853592	-0.00167409	-0.0266607	-0.0217021	-0.00171117	-0.0338169	0	0.000205762
UNC14678334	8	47.727	0.0861344	-0.00175732	-0.0272844	-0.0226533	-0.00168581	-0.0339899	0	0.00123626
UNCHS022888	8	47.7312	0.0862067	-0.00175991	-0.0273523	-0.0227047	-0.0016845	-0.0340077	0	0.00130237
JAX00161517	8	47.7628	0.0867094	-0.00177753	-0.0278265	-0.0230637	-0.00167547	-0.034131	0	0.00176492
JAX00161519	8	47.7997	0.0872724	-0.00179678	-0.0283632	-0.0234722	-0.00166472	-0.0342672	0	0.00229166
UNC14679791	8	47.8371	0.0877174	-0.00180844	-0.0284336	-0.023815	-0.00164541	-0.0343578	0	0.00234287
UNCHS022889	8	47.8531	0.0879406	-0.00181364	-0.0284711	-0.0239868	-0.00163265	-0.0344033	0	0.00236686
UNCHS022890	8	47.8553	0.087941	-0.00181366	-0.0284712	-0.023987	-0.00163264	-0.0344034	0	0.00236691
UNC14680400	8	47.8852	0.0883299	-0.0018247	-0.0285307	-0.0242901	-0.00161604	-0.0344819	0	0.00241348
UNCHS022891	8	47.8937	0.0883853	-0.00182612	-0.0285391	-0.0243333	-0.0016137	-0.034493	0	0.00241988
UNCHS022892	8	47.8962	0.0884404	-0.00182752	-0.0285474	-0.0243763	-0.00161144	-0.034504	0	0.00242624
UNCHS022893	8	47.938	0.0889422	-0.0018403	-0.0286236	-0.0247681	-0.00159019	-0.0346046	0	0.00248457
UNCHS022894	8	47.9458	0.0890538	-0.00184311	-0.0286405	-0.0248555	-0.00158541	-0.0346269	0	0.00249758
UNC14681557	8	47.9785	0.0894431	-0.00185276	-0.0286988	-0.0251619	-0.00156857	-0.0347042	0	0.00254317
JAX00667939	8	47.9786	0.0894432	-0.00185277	-0.0286988	-0.025162	-0.00156857	-0.0347042	0	0.00254319
JAX00667947	8	48.0082	0.0897767	-0.0018609	-0.0287484	-0.0254257	-0.00155386	-0.0347702	0	0.00258243
UNC14682340	8	48.0332	0.0901094	-0.00186884	-0.0287956	-0.02569	-0.00153834	-0.0348357	0	0.00261907
UNC14682899	8	48.0571	0.0903858	-0.00187457	-0.0288345	-0.0259095	-0.00152546	-0.0348899	0	0.00264818
UNC14683963	8	48.1187	0.0893787	1.41876e-05	-0.0286953	-0.02294	-0.00173801	-0.0348746	0	-0.00114491
UNCHS022895	8	48.1424	0.0857038	-2.55654e-07	-0.0286128	-0.0219621	-0.00236366	-0.035124	0	0.00235904
UNCHS022896	8	48.1447	0.0844675	-1.66952e-05	-0.0284946	-0.0216209	-0.00249138	-0.0350243	0	0.00318036
UNC14684444	8	48.1466	0.0844669	-1.66938e-05	-0.0284944	-0.0216206	-0.00249139	-0.0350241	0	0.00318029
UNC14684551	8	48.1535	0.0815282	-6.00312e-05	-0.0281459	-0.0208053	-0.0027349	-0.0346582	0	0.00487616
JAX00161547	8	48.157	0.081528	-6.00308e-05	-0.0281459	-0.0208052	-0.0027349	-0.0346582	0	0.00487614
UNC14684724	8	48.1654	0.078025	-0.000113014	-0.0276409	-0.019831	-0.00294933	-0.0340641	0	0.00657323
UNCHS022897	8	48.1716	0.0740376	-0.000169854	-0.0269726	-0.0187224	-0.00312139	-0.0332372	0	0.00818592
UNC14684848	8	48.1732	0.0740373	-0.000169853	-0.0269725	-0.0187223	-0.00312139	-0.0332371	0	0.00818586
UNCHS022898	8	48.1772	0.071992	-0.000288478	-0.0265927	-0.0181257	-0.00318736	-0.0327591	0	0.00896136
UNC14684917	8	48.1822	0.0697617	-0.000314544	-0.026156	-0.0175075	-0.00323969	-0.0322044	0	0.00966043
UNC14684981	8	48.1872	0.0674516	-0.000338684	-0.0256766	-0.016868	-0.00327736	-0.031592	0	0.0103009
UNC14685112	8	48.2008	0.0597232	-0.000426453	-0.0238335	-0.0147392	-0.00327379	-0.0289277	0	0.0114775
UNC14685194	8	48.2067	0.0566071	-0.000495723	-0.0252155	-0.0140228	-0.00195506	-0.02525	0	0.0103321
UNC14685310	8	48.2133	0.0541512	-0.000588205	-0.0237364	-0.0135933	-0.00160152	-0.0242545	0	0.00962276
UNC14685507	8	48.225	0.0516115	-0.000668214	-0.0222447	-0.0131194	-0.00127034	-0.0232214	0	0.00891262
UNC14685562	8	48.2322	0.0489673	-0.00073497	-0.020755	-0.0125941	-0.000965109	-0.022121	0	0.00820293
UNC14685753	8	48.2487	0.0452867	-0.000820082	-0.0186544	-0.0118813	-0.000559379	-0.0208103	0	0.00743862
UNC14685997	8	48.2599	0.0414166	-0.000877186	-0.0165603	-0.0110704	-0.000211039	-0.019369	0	0.00667124
UNC14686181	8	48.2697	0.0374036	-0.00090526	-0.0144965	-0.0101733	7.72625e-05	-0.0178052	0	0.00589936
UNC14686306	8	48.276	0.0332582	-0.000903653	-0.0124763	-0.00919357	0.000303654	-0.0161166	0	0.00512815
UNC14686477	8	48.2851	0.0260866	-0.000834257	-0.00923895	-0.00738973	0.000539455	-0.0130215	0	0.00385837
JAX00668007	8	48.2936	0.0201367	-0.000718655	-0.00679284	-0.00580424	0.00059835	-0.010289	0	0.00286963
UNC14686674	8	48.2957	0.018624	-0.000681547	-0.00620435	-0.00538999	0.000595004	-0.00957098	0	0.0026279
JAX00668008	8	48.3019	0.0188232	-0.000689943	-0.0062554	-0.00546989	0.000597436	-0.00966432	0	0.00265894
UNC14686828	8	48.3049	0.0188724	-0.000692021	-0.00626791	-0.00548975	0.000597989	-0.00968733	0	0.00266661
UNC14686949	8	48.3149	0.0191152	-0.000702159	-0.00632948	-0.00558793	0.000600112	-0.00980009	0	0.00270436
JAX00668013	8	48.3151	0.0191155	-0.000702174	-0.00632959	-0.00558805	0.000600126	-0.00980027	0	0.00270442
UNC14687056	8	48.3224	0.0193128	-0.000710425	-0.00637937	-0.00566814	0.000605096	-0.00989193	0	0.00273199
JAX00668016	8	48.3251	0.0194099	-0.000714498	-0.0064037	-0.00570788	0.000607482	-0.00993688	0	0.00274553
UNC14687164	8	48.3286	0.0194578	-0.000716506	-0.00641561	-0.00572755	0.000608695	-0.00995903	0	0.00275217
UNC14687422	8	48.3412	0.0197872	-0.00073049	-0.00649691	-0.00586469	0.000618519	-0.0101117	0	0.002798
UNC14687513	8	48.3476	0.0153236	-0.000619623	-0.00531384	-0.00467902	0.0012957	-0.00819255	0	0.00218574
JAX00668024	8	48.3479	0.0153238	-0.00061963	-0.0053139	-0.00467908	0.00129572	-0.00819264	0	0.00218576
UNC14687681	8	48.3583	0.0153608	-0.000622761	-0.00531038	-0.00471565	0.00130362	-0.00820975	0	0.0021941
UNC14687997	8	48.3779	0.0156379	-0.00063955	-0.00536191	-0.00486253	0.0013311	-0.00834657	0	0.0022416
UNC14688340	8	48.3955	0.0158925	-0.000654678	-0.00540797	-0.00499815	0.00135653	-0.0084737	0	0.0022855
UNC14688789	8	48.417	0.0162088	-0.000674407	-0.00546376	-0.00516824	0.00138725	-0.00862718	0	0.00233755
UNC14689268	8	48.4471	0.0167372	-0.000705662	-0.00555986	-0.00544266	0.00143453	-0.00888325	0	0.00241967
JAX00234403	8	48.4482	0.0167365	-0.000705629	-0.00555964	-0.00544241	0.00143446	-0.00888287	0	0.00241955
UNCHS022899	8	48.4691	0.0373049	-0.00135854	-0.0111257	-0.0122946	0.00330989	-0.0178168	0	0.00198085
UNCHS022900	8	48.4719	0.0178118	-0.000738819	-0.00661296	-0.00598141	0.00501914	-0.00962488	0	0.000127105
UNC14690114	8	48.5045	0.0244331	-0.000963968	-0.00951668	-0.00842603	0.00710984	-0.0129514	0	0.000315138
UNC14690588	8	48.5355	0.0308741	-0.00114538	-0.0125503	-0.010907	0.00920532	-0.016039	0	0.000562261
UNCHS022901	8	48.565	0.0299705	-0.0011195	-0.0134087	-0.0108883	0.00936597	-0.0158859	0	0.00196609
UNCHS022902	8	48.5734	0.0297471	-0.00106777	-0.0125086	-0.0106642	0.00928738	-0.0157024	0	0.000908592
UNC14691350	8	48.6087	0.0290023	-0.000918671	-0.00984443	-0.00998147	0.0090223	-0.0151089	0	-0.00217108
JAX00161584	8	48.6493	0.0292613	-0.000880535	-0.00990867	-0.00993981	0.00908626	-0.0152025	0	-0.00241608
UNC14692271	8	48.6715	0.0296544	-0.000891164	-0.0100194	-0.0101455	0.00922549	-0.0153875	0	-0.00243636
JAX00161587	8	48.6893	0.0308366	-0.000917485	-0.010335	-0.0106118	0.00962041	-0.0159297	0	-0.00266302
UNCHS022903	8	48.7302	0.0354283	-0.00100876	-0.01193	-0.0123785	0.011173	-0.0180009	0	-0.00328309
UNCHS022904	8	48.7328	0.0357485	-0.00101424	-0.0120406	-0.0125027	0.0112801	-0.0181411	0	-0.00332993
UNCHS022905	8	48.7434	0.0369838	-0.00103416	-0.0124668	-0.0129828	0.0116925	-0.018677	0	-0.00351554
UNCHS022906	8	48.7469	0.0372812	-0.00103865	-0.0125693	-0.0130985	0.0117915	-0.0188047	0	-0.0035615
UNC14693539	8	48.7675	0.0376125	-0.00104508	-0.0126542	-0.0132929	0.0119062	-0.0189501	0	-0.00357634
JAX00668105	8	48.785	0.0378967	-0.00105049	-0.0127268	-0.0134608	0.0120051	-0.0190748	0	-0.00358889
UNC14693890	8	48.795	0.0380384	-0.00105316	-0.0127629	-0.0135449	0.0120544	-0.0191368	0	-0.00359505
UNCHS022907	8	48.8128	0.0387577	-0.00109936	-0.0129322	-0.0139556	0.0123041	-0.0194498	0	-0.0036248
UNC14694560	8	48.8558	0.0402707	-0.0012064	-0.0132524	-0.0148644	0.012826	-0.0200936	0	-0.00367997
JAX00161601	8	48.8825	0.0411186	-0.00127416	-0.0134023	-0.0154078	0.0131148	-0.0204433	0	-0.00370575
UNC14694964	8	48.8948	0.0414642	-0.00130397	-0.0134551	-0.0156385	0.0132313	-0.020583	0	-0.00371497
UNCHS022909	8	48.8967	0.0418223	-0.00132961	-0.0137466	-0.0159083	0.0133795	-0.020757	0	-0.00346023
UNCHS022910	8	48.8994	0.0392159	-0.00123506	-0.0131604	-0.0146767	0.0122691	-0.0169923	0	-0.00542048
JAX00161605	8	48.9301	0.0416654	-0.00144169	-0.0156893	-0.0167734	0.0132451	-0.0179926	0	-0.00301369
UNC14695634	8	48.944	0.0421549	-0.00149057	-0.0158359	-0.0174193	0.0134459	-0.0181738	0	-0.00268124
UNC14696201	8	48.9921	0.0428631	-0.00150389	-0.0160358	-0.0179094	0.0137013	-0.0183907	0	-0.00272471
JAX00668128	8	48.9937	0.0428632	-0.0015039	-0.0160358	-0.0179094	0.0137013	-0.0183907	0	-0.00272471
UNC14696367	8	49.0082	0.0433948	-0.00151426	-0.016187	-0.0182741	0.0138964	-0.0185887	0	-0.00272707
JAX00161614	8	49.0574	0.0450675	-0.00154301	-0.0166508	-0.0194458	0.0145078	-0.0192056	0	-0.00273013
UNC14697291	8	49.084	0.045961	-0.00155594	-0.0168909	-0.0200877	0.0148378	-0.0195321	0	-0.00273227
UNC14697603	8	49.1095	0.0468473	-0.00156703	-0.0171265	-0.0207344	0.0151675	-0.0198547	0	-0.00273231
UNC14698132	8	49.1607	0.0485449	-0.00158214	-0.0175704	-0.0219981	0.0158022	-0.0204676	0	-0.00272892
JAX00668168	8	49.186	0.0493591	-0.00158651	-0.0177811	-0.0226159	0.0161091	-0.0207595	0	-0.00272524
UNC14698720	8	49.1911	0.0495836	-0.00158738	-0.0178388	-0.0227877	0.016194	-0.0208397	0	-0.00272399
UNC14699324	8	49.2369	0.0521954	-0.00158508	-0.0184988	-0.0248331	0.017191	-0.0217645	0	-0.00270483
JAX00668183	8	49.2553	0.0543318	-0.00159161	-0.0193196	-0.0262314	0.0180118	-0.0225079	0	-0.00269311
UNCHS022911	8	49.2719	0.0560992	-0.00158939	-0.0199961	-0.0274502	0.0186941	-0.0231083	0	-0.00264937
UNCHS022912	8	49.2754	0.0563872	-0.00158719	-0.020106	-0.0276505	0.0188046	-0.0232042	0	-0.00264389
UNC14700195	8	49.2969	0.0581726	-0.00156221	-0.0207758	-0.0289234	0.0194833	-0.0237861	0	-0.0026084
UNC14700681	8	49.3365	0.0591776	-0.00153324	-0.0210165	-0.0297974	0.0198829	-0.0241262	0	-0.00258729
UNC14701110	8	49.383	0.0603008	-0.00149357	-0.0212824	-0.0307928	0.0203323	-0.0245034	0	-0.00256102
JAX00161641	8	49.405	0.0608107	-0.00147287	-0.0214024	-0.03125	0.0205371	-0.0246744	0	-0.00254822
UNC14701590	8	49.4221	0.0612072	-0.00145562	-0.021496	-0.0316075	0.0206969	-0.024807	0	-0.00253789
UNC14702023	8	49.4632	0.0621278	-0.0014108	-0.021711	-0.0324447	0.0210652	-0.0251141	0	-0.00251243
UNC14702586	8	49.5109	0.0631649	-0.00135088	-0.0219465	-0.0334051	0.0214445	-0.0254523	0	-0.00245462
UNC14702940	8	49.5357	0.0639572	-0.00130015	-0.0221255	-0.0341467	0.0217356	-0.0257332	0	-0.00238721
UNC14703366	8	49.5849	0.0669792	-0.0011066	-0.0227412	-0.0363861	0.0224274	-0.0270181	0	-0.00215458
UNC14704777	8	49.6999	0.070804	-0.000832946	-0.0236749	-0.040948	0.0246911	-0.0279696	0	-0.00206964
UNC14704868	8	49.7066	0.0709451	-0.000811141	-0.0237056	-0.041098	0.0247484	-0.0280149	0	-0.00206383
JAX00668269	8	49.7582	0.071859	-0.000654589	-0.0239069	-0.0420739	0.0251097	-0.0283084	0	-0.00202482
UNC14705665	8	49.7747	0.0709883	-0.00060745	-0.0235594	-0.0412767	0.0233748	-0.0269317	0	-0.00198782
UNCHS022913	8	49.793	0.0720244	-0.000727917	-0.0236861	-0.0441095	0.0225888	-0.0261798	0	9.00292e-05
UNCHS022914	8	49.7976	0.0713954	-0.000775015	-0.0232172	-0.044227	0.0221493	-0.0258162	0	0.000490722
UNC14706253	8	49.8318	0.056034	-0.000719087	-0.0162439	-0.0340097	0.0146329	-0.0195785	0	-0.000115738
UNC14706282	8	49.8407	0.0157459	-0.000285707	-0.00568937	-0.00996152	0.00368527	-0.00658675	0	0.0030922
UNCHS022916	8	49.8447	0.00308344	-6.07731e-05	-0.00122671	-0.00203764	0.000917413	-0.00152933	0	0.000853602
JAX00668284	8	49.8453	0	0	0	0	0	0	0	0
JAX00668284q	8	49.8453	0	0	0	0	0	0	0	0
UNCHS022917	8	49.8858	0.0295362	-0.000484874	-0.0115241	-0.025996	0.0302586	-0.0173572	0	-0.00443268
UNCHS022918	8	49.8924	0.0298971	-0.000485361	-0.0117086	-0.0264651	0.0308613	-0.0176349	0	-0.00446445
UNCHS022919	8	49.8974	0.0301126	-0.000485393	-0.0118224	-0.0267511	0.0312269	-0.0177988	0	-0.00448185
UNC14707270	8	49.9118	0.0306823	-0.000484918	-0.0121303	-0.0275195	0.0322077	-0.0182367	0	-0.00451855
UNC14707831	8	49.9469	0.0322142	-0.000471852	-0.0129938	-0.0296651	0.0349513	-0.0194397	0	-0.00459499
JAX00668308	8	49.9505	0.0323729	-0.000470179	-0.0130865	-0.0298936	0.0352451	-0.0195665	0	-0.00460117
JAX00668311	8	49.9753	0.0334375	-0.0004549	-0.0137239	-0.0314606	0.037262	-0.0204264	0	-0.00463381
JAX00668316	8	50.003	0.0345783	-0.000444459	-0.0144445	-0.0331967	0.0395277	-0.0213711	0	-0.00464929
UNC14708902	8	50.0337	0.0358772	-0.000425852	-0.0153115	-0.0352602	0.0422339	-0.0224742	0	-0.00463939
UNCHS022921	8	50.0881	0.038116	-0.00038258	-0.0169446	-0.0390538	0.0472521	-0.0244487	0	-0.00453835
UNC14709829	8	50.1133	0.0390991	-0.000358444	-0.0177259	-0.0408244	0.0496101	-0.0253478	0	-0.00445251
JAX00668334	8	50.1395	0.040073	-0.000326391	-0.0185493	-0.0426565	0.0520601	-0.0262662	0	-0.00433469
UNC14711051	8	50.2143	0.0425761	-0.000220806	-0.0209307	-0.0477704	0.0589159	-0.0287478	0	-0.0038222
UNC14711255	8	50.2307	0.0425786	-0.000218408	-0.0204524	-0.0469077	0.0569187	-0.0282723	0	-0.00364639
JAX00668359	8	50.2551	0.0425868	-0.000213063	-0.0197573	-0.0456927	0.0540276	-0.0275968	6.11222e-05	-0.00341567
UNCHS022923	8	50.2586	0.0425931	-0.000212205	-0.0196915	-0.0455818	0.0537554	-0.0275333	6.43948e-05	-0.00339401
UNCHS022925	8	50.2718	0.0327868	-0.000262042	-0.014301	-0.0309705	0.0369981	-0.0207854	5.7725e-05	-0.00352361
JAX00161709	8	50.3239	0.0341212	-0.0002044	-0.01401	-0.0311854	0.0353673	-0.0208573	4.03558e-05	-0.00327189
UNCHS022927	8	50.3387	0.0340507	-0.000183101	-0.0138428	-0.0306864	0.0340967	-0.0205538	0	-0.00288137
UNC14712753	8	50.3399	0.0340544	-0.00018164	-0.0138339	-0.0306646	0.0340077	-0.0205347	0	-0.00284726
UNCHS022929	8	50.4281	0.0357615	-7.95561e-05	-0.0140495	-0.0303901	0.0298406	-0.0200078	-0.00208438	0.00100928
UNCHS022930	8	50.4311	0.036118	-7.11823e-05	-0.014195	-0.0307038	0.0300882	-0.0201643	-0.00221313	0.00114124
UNCHS022931	8	50.454	0.0364748	-4.27891e-05	-0.0142209	-0.0305758	0.0289496	-0.0200357	-0.00220148	0.00165229
UNCHS022932	8	50.4569	0.0365133	-3.94952e-05	-0.0142231	-0.0305607	0.028823	-0.0200211	-0.00220008	0.00170831
UNC14714846	8	50.4758	0.0373031	6.0457e-07	-0.0142513	-0.030895	0.0284663	-0.0201698	-0.002227	0.00177307
JAX00668406	8	50.4878	0.0378554	3.62502e-05	-0.0142563	-0.0311396	0.0283244	-0.0202852	-0.0023557	0.00182071
JAX00161724	8	50.5193	0.0387142	0.000101286	-0.0141253	-0.0313086	0.0272101	-0.0203442	-0.00126381	0.00101639
JAX00668425	8	50.5551	0.0394577	0.000177019	-0.0138711	-0.0312754	0.0257464	-0.020294	0	5.94005e-05
UNC14716443	8	50.5878	0.0405599	0.000254589	-0.0137646	-0.0315602	0.0248335	-0.0203828	0	5.95161e-05
JAX00668434	8	50.6293	0.0418751	0.000366218	-0.0135654	-0.0318134	0.0235435	-0.0204321	0	2.59715e-05
UNCHS022933	8	50.6365	0.0420631	0.000382043	-0.0135329	-0.0318444	0.0233501	-0.020436	0	1.79379e-05
UNCHS022935	8	50.6563	0.0426484	0.000475878	-0.0134204	-0.0319201	0.0227175	-0.0204554	0	-4.59723e-05
UNC14717289	8	50.678	0.0432825	0.000534419	-0.0132814	-0.0320035	0.0219968	-0.0204425	0	-8.62255e-05
JAX00668439	8	50.7133	0.0444809	0.000588242	-0.0130524	-0.0323059	0.0209517	-0.0204929	0	-0.00016959
JAX00161740	8	50.7211	0.044764	0.000602293	-0.0129881	-0.0323666	0.0206831	-0.0205001	0	-0.0001945
UNCHS022939	8	50.796	0.046869	0.000722652	-0.0123111	-0.0326478	0.0182741	-0.020434	0	-0.000472801
UNCHS022940	8	50.8006	0.0469985	0.000730985	-0.0122612	-0.0326577	0.0181137	-0.0204262	0	-0.00049813
UNC14719399	8	50.8148	0.0464527	0.000745901	-0.0118178	-0.032275	0.0176609	-0.0202232	0	-0.000543451
UNCHS022941	8	50.8804	0.0458106	0.000756228	-0.0110878	-0.0318477	0.016967	-0.0199708	0	-0.000627399
UNCHS022942	8	50.8842	0.04578	0.000756693	-0.0110533	-0.0318274	0.0169342	-0.0199588	0	-0.000631292
UNCHS022943	8	50.9303	0.0456271	0.000758952	-0.0108816	-0.031726	0.0167709	-0.0198988	0	-0.000650543
UNCHS022944	8	50.9389	0.0455968	0.00075941	-0.0108475	-0.0317059	0.0167384	-0.0198869	0	-0.000654312
UNC14721001	8	50.9466	0.0455661	0.000759938	-0.0108132	-0.0316855	0.0167057	-0.0198749	0	-0.000658113
JAX00668474	8	50.9508	0.045566	0.000759933	-0.0108131	-0.0316854	0.0167057	-0.0198749	0	-0.00065812
UNCHS022946	8	50.9542	0.0455046	0.000760767	-0.0107707	-0.0316355	0.0166543	-0.0198509	0	-0.00066265
JAX00668480	8	51.0015	0.0453711	0.000763188	-0.0106029	-0.0315548	0.0165025	-0.0197982	0	-0.000680898
JAX00668481	8	51.0017	0.0453712	0.000763193	-0.0106029	-0.031555	0.0165026	-0.0197982	0	-0.000680891
UNCHS022947	8	51.0656	0.0451918	0.000765799	-0.0103742	-0.0314411	0.0163151	-0.0197305	0	-0.000726928
UNCHS022948	8	51.0705	0.0452758	0.00077057	-0.0103561	-0.0314987	0.0163341	-0.0197584	0	-0.000767267
JAX00668493	8	51.0886	0.0454401	0.000780046	-0.0103186	-0.0316107	0.0163704	-0.0198131	0	-0.000848183
UNCHS022949	8	51.0994	0.0455215	0.000784783	-0.0102994	-0.0316661	0.0163882	-0.0198401	0	-0.000888871
UNCHS022950	8	51.1018	0.0455215	0.000784782	-0.0102993	-0.0316661	0.0163882	-0.0198401	0	-0.000888872
UNC14723829	8	51.1352	0.0458243	0.000800819	-0.0102154	-0.031865	0.0164481	-0.0199391	0	-0.00105368
UNC14725892	8	51.2532	0.0467685	0.00084923	-0.00991901	-0.0324849	0.0166339	-0.0202487	0	-0.00159907
JAX00668516	8	51.2873	0.0470229	0.000864869	-0.00981632	-0.0326469	0.016673	-0.0203274	0	-0.00177013
UNC14727686	8	51.3744	0.0476094	0.00090308	-0.00953935	-0.0330138	0.0167478	-0.0205044	0	-0.00220276
JAX00161790	8	51.4081	0.0478334	0.000917101	-0.00942197	-0.0331527	0.0167727	-0.0205717	0	-0.0023769
UNCHS022952	8	51.5083	0.0484004	0.000954242	-0.0090803	-0.0334975	0.0168199	-0.0207381	0	-0.00285867
UNCHS022953	8	51.587	0.0480743	0.000957123	-0.00876267	-0.0332812	0.0165119	-0.0206187	0	-0.00288068
JAX00161804	8	51.5951	0.0480384	0.000957455	-0.00872762	-0.0332574	0.0164779	-0.0206057	0	-0.002883
UNC14731620	8	51.6252	0.0479323	0.000958103	-0.0086231	-0.0331876	0.0163767	-0.0205671	0	-0.00288928
UNC14732526	8	51.6921	0.0476562	0.0009592	-0.00834685	-0.033007	0.0161101	-0.0204669	0	-0.00290484
JAX00668571	8	51.6994	0.0476278	0.000958223	-0.008315	-0.0329908	0.0160822	-0.0204559	0	-0.00290652
UNC14733594	8	51.7718	0.0474004	0.00094939	-0.00806243	-0.0328604	0.0158611	-0.0203686	0	-0.00291947
UNCHS022957	8	51.8697	0.0468997	0.000961554	-0.00769844	-0.0325067	0.0154447	-0.0201592	0	-0.00294167
UNC14735570	8	51.8721	0.0468993	0.000961539	-0.00769836	-0.0325064	0.0154446	-0.020159	0	-0.00294167
UNCHS022958	8	51.8721	0.0468999	0.000961564	-0.00769849	-0.0325069	0.0154448	-0.0201593	0	-0.00294167
UNCHS022959	8	51.9083	0.0470493	-0.000103854	-0.0075417	-0.0334757	0.0153645	-0.0184211	0	-0.00287149
UNCHS022960	8	51.9113	0.0471593	-0.000372379	-0.00751605	-0.0337774	0.0153696	-0.0180087	0	-0.00285441
JAX00161831	8	51.9426	0.0538829	-0.000335873	-0.00845371	-0.0393738	0.0199274	-0.0229869	0	-0.00266002
JAX00668609	8	51.968	0.0538028	-0.000327788	-0.00835091	-0.0393131	0.0198224	-0.0229644	0	-0.00266896
UNC14737688	8	52.0142	0.0433173	-0.000250785	-0.00719987	-0.031472	0.0159637	-0.0176168	0	-0.00274164
JAX00668622	8	52.1002	0.0422281	-1.45725e-07	-0.00674152	-0.0300654	0.0153589	-0.017993	0	-0.00278695
UNCHS022962	8	52.1681	0.0413866	0.000189137	-0.00639377	-0.0289941	0.0148958	-0.0182672	0	-0.0028165
UNCHS022963	8	52.2121	0.0409973	0.000280638	-0.00622867	-0.0284909	0.0146797	-0.0184084	0	-0.00282973
UNC14741423	8	52.2214	0.0409155	0.000281856	-0.00616434	-0.0284358	0.0146126	-0.0183777	0	-0.00283206
JAX00668637	8	52.2396	0.0408289	0.000283028	-0.00609971	-0.0283776	0.014544	-0.0183445	0	-0.0028342
JAX00668644	8	52.3427	0.0403535	0.000289058	-0.00574742	-0.0280586	0.0141698	-0.0181612	0	-0.00284521
JAX00161861	8	52.3445	0.0403538	0.000289064	-0.00574747	-0.0280588	0.0141699	-0.0181613	0	-0.00284522
UNC14743749	8	52.3514	0.0403124	0.000289619	-0.00571597	-0.0280315	0.0141369	-0.0181453	0	-0.00284614
UNC14745229	8	52.4659	0.0397508	0.000296269	-0.00530762	-0.0276555	0.013701	-0.0179285	0	-0.00285639
JAX00161881	8	52.6148	0.0390157	0.000304767	-0.00478545	-0.0271647	0.0131408	-0.0176447	0	-0.00286637
UNCHS022965	8	52.6335	0.0389303	0.000305746	-0.00472526	-0.0271078	0.013076	-0.0176117	0	-0.00286731
UNCHS022966	8	52.6363	0.03893	0.000305739	-0.00472521	-0.0271075	0.0130759	-0.0176115	0	-0.00286731
UNC14747385	8	52.6505	0.0388538	0.000307059	-0.00466627	-0.0270579	0.0130192	-0.0175828	0	-0.00287307
UNCHS022968	8	52.7492	0.0381059	0.000306868	-0.00435698	-0.0265662	0.0125486	-0.0173034	0	-0.00273486
JAX00668689	8	52.7644	0.037999	0.000303712	-0.00430558	-0.0265011	0.012478	-0.017264	0	-0.00271004
UNC14749391	8	52.7865	0.0378998	0.000300724	-0.0042571	-0.0264421	0.0124129	-0.017229	0	-0.0026853
UNC14751046	8	52.896	0.0369705	0.000306692	-0.00391159	-0.0258208	0.0118562	-0.0168775	0	-0.00252356
JAX00161903	8	52.9019	0.0369696	0.000306674	-0.00391146	-0.0258201	0.0118559	-0.0168771	0	-0.00252355
JAX00668704	8	52.902	0.0369701	0.000306684	-0.00391153	-0.0258205	0.0118561	-0.0168773	0	-0.00252356
UNC14751974	8	52.9961	0.0345855	0.000267292	-0.00353767	-0.0241636	0.0107576	-0.0155452	0	-0.00236393
JAX00668713	8	53.0004	0.0345849	0.00026728	-0.00353759	-0.0241631	0.0107574	-0.015545	0	-0.00236391
UNCHS022969	8	53.0726	0.0372052	-0.000115662	-0.00389842	-0.0271534	0.0125387	-0.0163375	0	-0.00223892
UNCHS022970	8	53.076	0.0372049	-0.000115664	-0.00389839	-0.0271532	0.0125386	-0.0163374	0	-0.00223892
JAX00161916	8	53.0795	0.0372051	-0.000115662	-0.00389841	-0.0271533	0.0125387	-0.0163375	0	-0.00223892
UNC14753764	8	53.1207	0.0359175	-0.000116606	-0.00382894	-0.0262089	0.0119653	-0.0151535	0	-0.00257483
JAX00668729	8	53.1396	0.035578	-0.000169754	-0.00367897	-0.025974	0.0118305	-0.0148585	0	-0.00272736
UNCHS022972	8	53.1419	0.0355774	-0.000169757	-0.00367889	-0.0259735	0.0118303	-0.0148582	0	-0.00272735
JAX00668731	8	53.1527	0.0358725	-0.000213492	-0.00363132	-0.0262539	0.0119411	-0.0149846	0	-0.00273021
UNC14754544	8	53.1937	0.0363199	-0.000312823	-0.00351596	-0.0267186	0.0121119	-0.0151518	0	-0.00273267
UNCHS022973	8	53.2438	0.0326091	-0.00043269	-0.0034806	-0.0243327	0.0105837	-0.0123557	0	-0.00259119
UNCHS022974	8	53.2476	0.0326094	-0.000432692	-0.00348065	-0.024333	0.0105838	-0.0123557	0	-0.00259119
UNC14757069	8	53.3315	0.0152628	-0.000189229	-0.00195051	-0.0113898	0.00465722	-0.0047292	0	-0.00166126
UNC14758136	8	53.4231	0.0142714	-0.000173818	-0.00172382	-0.0106053	0.00428747	-0.00447561	0	-0.00158032
JAX00234511	8	53.4364	0.0140556	-0.000170631	-0.00167773	-0.0104356	0.00420942	-0.00441894	0	-0.00156208
JAX00161947	8	53.4861	0.0134775	-0.000162382	-0.00156034	-0.00998328	0.00400465	-0.00426395	0	-0.00151221
JAX00668800	8	53.4956	0.0133585	-0.000160712	-0.00153688	-0.00989042	0.00396303	-0.00423162	0	-0.00150192
JAX00668801	8	53.5035	0.0133069	-0.000159793	-0.00152203	-0.00985282	0.00394147	-0.00421615	0	-0.00149756
UNC14759437	8	53.5053	0.0133066	-0.00015979	-0.00152199	-0.00985259	0.00394138	-0.00421605	0	-0.00149753
UNC14761522	8	53.6661	0.0125371	-0.000146587	-0.0012849	-0.0093039	0.00361817	-0.00398753	0	-0.00143231
UNCHS022975	8	53.6992	0.0124165	-0.000144565	-0.00124922	-0.0092178	0.00356849	-0.00395159	0	-0.00142183
UNCHS022976	8	53.7026	0.0123754	-0.000143876	-0.00123732	-0.00918837	0.00355172	-0.00393931	0	-0.00141825
JAX00668835	8	53.7439	0.0122143	-0.000141196	-0.00119056	-0.00907321	0.00348593	-0.00389118	0	-0.00140413
JAX00668843	8	53.7962	0.0119745	-0.000137245	-0.00112206	-0.00890163	0.00338873	-0.00381942	0	-0.00138287
[truncated: 3,598 more rows]
