# Supplementary material for: Genetic variance in the murine defensin locus modulates glucose homeostasis
Source: EMBO J. 2025 Sep 9;44(20):5694–711. doi: 10.1038/s44318-025-00555-5 (PMC12528722; doi:10.1038/s44318-025-00555-5)
Supplement: Supplementary file 6 — Source data Fig. 4 [file 44318_2025_555_MOESM6_ESM.zip › Figure 4.xlsx]

## Sheet: A
Weeks	WD													WD + Defa26
0	0	0	0	0	0	0	0	0	0	0	0	0		0	0	0	0	0	0	0	0	0
1	3.6	1.9	2.2	1.4	1.4	2.2	1.4	1.4	2.2	2.6	2.9	3.4		1.9	1.4	0.8	2.4	1.2	0.3	1.8	0.3	1.8
2	6.3	3.2	4.7	1.2	1.2	3.4	1.2	1.2	3.4	2.5	3.8	5.3		3.1	2.1	2.9	2.4	2.3	0.8	1.6	0.8	1.6
3	8.6	4.4	6.6	2.3	1.6	3	2.3	1.6	3	3.8	4.6	7.3		4.9	5.1	6.2	3.6	4.8	1.3	2.3	1.3	2.3
4	9.9	6.7	7.5	3.6	2.4	4.9	3.6	2.4	4.9	5.2	5.6	8.8		6.9	8.2	8.5	5.9	7.1	2.2	4	2.2	4
5	11.6	8.4	8.7	2.6	13.5	3.2	2.6	13.5	3.2	6.4	7.3	9.7		7.9	8.7	9.7	7.3	5.7	2.6	7.4	2.6	7.4
6	12.5	8.8	9.8	3.9	15.3	3.1	3.9	15.3	3.1	8	9.2	11.9		9.1	9.3	9.8	7.9	8.4	2.1	6.1	2.1	6.1
7	13.6	11.6	11.9	5	15.3	3.3	5	15.3	3.3	7.2	8.9	11.8		10.1	9.6	11	9.1	8.3	1.9	4.6	1.9	4.6
8	13.8	12.4	12.2	5.7	17	4.8	5.7	17	4.8	8.4	9.8	12.6		9.1	10	11.7	8.8	9.7	2.8	4.2	2.8	4.2

## Sheet: B
WD	WD + Defa26
4.14514	3.25946
3.31487	4.18727
3.4659	4.19919
4.03954	2.46942
4.41632	2.56771
4.07357	1.4327
4.25623	3.19417
5.34375	5.71385
4.30099	2.68306
3.98838
3.97183
6.80797

## Sheet: C
WD	WD + Defa26
1.3	0.05
1.75	2.62
2.91	2.17
1.49	-1.35
0.9	-1.29
1.26	2.4
1.64	2.12
0.86	1.37
3.25	3.23
4.15
3.49
-0.87

## Sheet: D
WD	WD + Defa26
23.02	11.7125
16.78	15.9125
12.2	13.1
12.2917	16.025
13.4167	16.75
13.75	15.125

## Sheet: E
	WD						WD + Defa26
Gastroc	293	315	352	321	281		346	319	349	285	311	330	353	324
TA	101	92	104	102	105		86	117	106	91	97	104	127	87
Quad	386	419	408	406	345		371	323	356	340	323	379	480	399
Sub	1090	1046	1313	1137	1084		949	1426	1454	764	1096	514	969	1096
Epi	1926	2077	2124	2544	1461		1237	2758	2224	1716	1735	1564	1884	1607
Liver	1243	1360	1450	1550	1080		1000	1700	1740	1070	1370	1310	1160	1434

## Sheet: F
Time (mins)	WD													WD + Defa26
0	13	12	11	13	10	13	10	13	10	11.5	10.7	11.7		12	14	12	13	10.8	12.4	9.9	13.5	10.8
15	23	18	22	20	17	21	22	20	18	27.2	29.4	21.1		23	22	21	23	20.1	16.8	21.6	18.5	16.9
30	13	16	14	14	14	16	17	16	18	19.8	17.4	10.8		14	18	13	17.7	18.1	12.4	18.8	16.6	12
45	12	13	16	16	14	14	12	15	15	14.7	15	11.7		13	13	14	17.9	17.1	13.3	13.6	14	12
60	13	15	15	16	14	13	14	14	15	14.9	16.5	15.4		14	13	16	17.1	16.5	14	13.8	12.7	14.2
90	12	11	13	13	14	12	14	14	16	13.2	16.3	13.4		14	13	14	16.2	15.4	13.7	13.9	12.1	11.4

## Sheet: G
	WD													WD + Defa26
0 mins	46.593	33.298	17.186	113.768	112.533	34.467	92.722	69.088	53.641	46.201	48.138	23.314		36.456	56.73	48.179	46.107	45.259	29.907	61.081	21.907	24.821
15 mins	123.635	91.7757	221.82	153.564	101.334	142.364	89.6749	66.6516	202.704	67.0259	61.6912	152.115		80.3546	61.3644	66.3847	42.0371	64.1246	95.6647	76.385	149.992	136.938

## Sheet: H
WD	WD + Defa26
6.46281	8.97389
9.3374	6.51616
9.49094	7.88232
3.19093	8.17483
4.30594	8.40746
7.24719	9.81262
4.96047	6.97432
5.74643	9.12994
5.41082	10.5117
7.79586
7.88513
9.59329

## Sheet: I
Time (mins)	WD											WD + Defa26
-10	13.5	14.1	11.7	11.3	15.8	11.3	14	15.6	14.5	11.5		13.2	15.2	11.2	13.4	12.9	13.4	14.3	13.5	14	12.2
0	12.7	14	15.6	13.7	15.3	14.4	11.2	13.7	14.7	12.8		15.5	14.4	13.4	12.5	14.3	14.1	12	12.4	15.5	14.4
10	15	16.6	14	12.5	15.5	13.7	15.4	17.5	17.9	12.3		13	10.9	12.9	13.1	11.2	13.3	16.3	11.9	16.5	15.5
20	10.9	14.7	10	8.8	14.4	10.7	8.8	12.7	7.8	7.6		8.5	9.2	6.4	9.4	6.2	7.1	13.3	5.8	11.2	7.4
30	10.8	12.2	11.4	8.2	11.5	11.5	8.2	11.8	7.4	10.9		8.8	9.7	6.9	8.7	6.4	6.4	12.4	7.3	11.8	7
45	9.7	12.3	6.7	6.8	11.7	10.4	8.1	7.8	11.2	8.9		9.3	10.6	6.4	9.7	7.5	7.2	13.1	11.8	12.4	7.3
60	10.8	11.1	12	7.3	13	14.7	9.3	12.5	9.1	11.9		9.3	10.7	6	10.5	8.6	8.1	13.3	6.3	13.7	7.5

## Sheet: J
	WD											Def
Basal	1.90523	0.403705	0.522857	0.275611	0.263228	0.708182	0.432276	0.274953	0.292841	0.370581		4.17292	0.27305	4.74014	0.189773	0.510174	0.151217	0.383692	0.208895	0.353988
Glucose	4.76203	6.45413	4.33073	5.14287	3.14602	5.75478	3.60694	2.97519	4.05772	5.42241		8.57633	3.02136	8.82865	5.54696	5.0487	4.36709	5.47629	3.93587	3.96255

[truncated: 3 more sheets: K, L, M]
