# Supplementary material for: Genetic variance in the murine defensin locus modulates glucose homeostasis
Source: EMBO J. 2025 Sep 9;44(20):5694–711. doi: 10.1038/s44318-025-00555-5 (PMC12528722; doi:10.1038/s44318-025-00555-5)
Supplement: Supplementary file 7 — Source data Fig. 5 [file 44318_2025_555_MOESM7_ESM.zip › Figure 5.xlsx]

## Sheet: A
Time (mins)	WD							WD + Defa26
0	0	0	0	0	0	0		0	0	0	0	0	0	0
1	0.5	2.1	0.5	1.7	1.5	0.8		2	1.2	1.2	1.3	1.2	2.6	2.8
2	3.2	4.9	2.3	3.8	4	2.3		4.6	2.7	4.1	3.7	2.9	2.1	4.9
3	3.8	5.6	2.6	4.7	3.4	4		4.4	3.6	5.3	3.7	3.5	2.9	5.8
4	6.6	8.4	3.7	6.8	5.4	5.1		6.4	5.6	7.7	6	4.6	3	6.8
5	5.4	6.8	3.3	6.7	4.4	4.9		5.8	5.5	7	5.9	4.3	3.7	6.5
6	6.7	8.6	4.2	7.6	5.9	5.7		6.8	5.8	7.5	6.4	4.2	4.5	7.6
7	6.2	8.8	5	9.1	6.6	5.3		7.4	6.3	7.7	7	4.9	4.1	7.6
8	5.1	7.5		8.1	5.8	6.4		6.5	6.1	5.5	6.3	4.2	5	7.7

## Sheet: B
WD	WD + Defa26
2.68197	2.39988
2.00517	2.8466
2.6781	2.63716
3.22448	3.16565
2.10317	3.1133
	3.06611
	2.26618

## Sheet: C
WD	WD + Defa26
0.06	-1.12
1.21	-1.22
0.64	-0.69
-0.02	-0.17
0.12	-0.46
	-1.01
	-0.78

## Sheet: D
WD	WD + DEFA26
664	631
670	611
685	647
728	644
	592

## Sheet: E
WD	WD + Defa26
11.65	7.325
17.55	11.675
11.4	7.43333
8.875	12.5667
9.20833	10.75
9.875	9.66667
15	11.25

## Sheet: F
Time (mins)	WD						WD + DEFA26
0	7	6	8	8	9.3		8	9	8	9	9.9	10.4
15	18	15	11	10	18.4		13	14	14	14	16.5	14.4
30	10	16	10	10	11.2		13	20	12	18	14.9	13.5
45	10	13	10	9	10.7		9	16	11	12	12.2	12.8
60	9	11	8	7	8.4		12	18	12	13	9.7	11.1
90	9	9	9	9	9		9	12	10	8	9.6	10.5

## Sheet: G
WD	WD + Defa26
960	990
1088	1403
840	1035
787.5	1140
998.3	1091
	1096

## Sheet: H
	0 mins								15 mins
WD	13.768	42.925	30.374	23.133	38.76				49.876	52.193	81.928	55.282	95.882
WD + DEFA26	10.679	21.009	15.41	14.444	21.878	25.198	13.237		32.884	25.74		37.615	21.975	27.929	23.597

## Sheet: I
Time (min)	WD									WD + DEFA26
-10	7.5	8.3	8	7.2	7.2	6.2	7.1	7.5		7.8	7.3	8.8	8.6	7.5	6.8	7.8	7.9	8.1	7.8	7.3	7.7
0	8.2	7.2	7.5	8.7	8	7.2	6.8	7.4		8.2	6.9	8.4	8.5	8.5	8	7.7	7	7.6	7.8	7.8	8.9
10	8.7	7.8	8.2	8.7	10.3	7.3	6.9	8.9		8.5	7.8	9.5	10.9	9	8.4	8.3	8.5	8.8	8.1	8.6	8.8
20	7.5	6.2	6.8	6.8	7.7	4.9	6.9	9.8		7.6	8.8	8.3	7.9	7	6.8	6.2	5.4	6.1	7	7	6.2
30	6.9	5.7	6.9	7.2	6.8	5.8	9.4	9.3		9.9	8	8.1	7.6	6.4	7	5.9	5.1	6.3	6.9	7.3	6.6
45	6.8	6.4	6.2	7.2	7.5	4.3	5.7	9.9		9.8	7.4	7.7	7.5	6.7	6.8	5.4	5.2	6.4	7.4	6.2	5.8
60	6.7	5.8	5.8	6.3	7.8	6.8	5.5	9		9.3	9	6.9	6.8	6.3	7.9	6.1	5.7	6.7	6.9	5.9	5.9

## Sheet: J
	WD								Def
Basal	0.234277	0.438849	0.494468	0.593679	0.299927	0.113586	0.294915		0.43604	0.330593	0.236721	0.641689	0.43741	0.295473	0.483675	0.179035	0.226	0.335968	0.156747	0.159668
Glucose	12.9026	11.9588	8.64389	13.1261	8.54357	4.11212	10.0465		10.0337	3.34311	1.45194	14.0272	6.05661	5.6587	9.6577	3.99924	8.28864	10.9256	5.49315	6.71274

[truncated: 2 more sheets: K, L]
