# Supplementary material for: Genetic variance in the murine defensin locus modulates glucose homeostasis
Source: EMBO J. 2025 Sep 9;44(20):5694–711. doi: 10.1038/s44318-025-00555-5 (PMC12528722; doi:10.1038/s44318-025-00555-5)
Supplement: Supplementary file 8 — Source data Fig. 6 [file 44318_2025_555_MOESM8_ESM.zip › Figure 6.xlsx]

## Sheet: A
	AJ1-CC	AJ10-CC	AJ2-CC	AJ4-CC	AJ5-CC	AJ6-CC	AJ7-CC	AJ8-CC	AJ9-CC	Bl6-10-CC	Bl6-11-CC	Bl6-12-CC	Bl6-13-CC	Bl6-14-CC	Bl6-15-CC	Bl6-16-CC	Bl6-17-CC	Bl6-18-CC	Bl6-19-CC	Bl6-7-CC	Bl6-8-CC	Bl6-9-CC
AJ1-CC	0	0.432503	0.204796	0.25888	0.200528	0.474262	0.43114	0.401099	0.401643	0.514472	0.572732	0.550648	0.553091	0.581169	0.50787	0.563076	0.5775	0.543239	0.481387	0.570604	0.63179	0.50005
AJ10-CC	0.432503	0	0.470951	0.469116	0.458164	0.449626	0.488386	0.210268	0.229402	0.459215	0.523861	0.514191	0.487728	0.49329	0.511996	0.471824	0.581112	0.503447	0.430925	0.514797	0.553313	0.439934
AJ2-CC	0.204796	0.470951	0	0.180518	0.163411	0.48812	0.410751	0.412405	0.432162	0.502868	0.578265	0.553111	0.585496	0.59127	0.505656	0.553125	0.537182	0.518618	0.482233	0.588217	0.612197	0.484465
AJ4-CC	0.25888	0.469116	0.180518	0	0.201867	0.453602	0.423251	0.439923	0.450507	0.494225	0.556972	0.531475	0.586984	0.582377	0.474123	0.531315	0.495652	0.486711	0.47907	0.604987	0.584412	0.476408
AJ5-CC	0.200528	0.458164	0.163411	0.201867	0	0.463158	0.417081	0.424095	0.41903	0.487688	0.557556	0.549719	0.565385	0.565927	0.510225	0.519626	0.515421	0.487953	0.487601	0.572206	0.588894	0.459987
AJ6-CC	0.474262	0.449626	0.48812	0.453602	0.463158	0	0.322229	0.479318	0.50665	0.534497	0.564297	0.542396	0.560545	0.574809	0.556425	0.518411	0.542811	0.529782	0.510058	0.584116	0.582702	0.498318
AJ7-CC	0.43114	0.488386	0.410751	0.423251	0.417081	0.322229	0	0.467675	0.469129	0.54621	0.570165	0.551608	0.588719	0.591108	0.555014	0.566007	0.558761	0.555265	0.540614	0.623523	0.626907	0.512803
AJ8-CC	0.401099	0.210268	0.412405	0.439923	0.424095	0.479318	0.467675	0	0.151632	0.46826	0.524121	0.534544	0.507399	0.504514	0.507867	0.506129	0.573986	0.509186	0.423869	0.544883	0.58543	0.404402
AJ9-CC	0.401643	0.229402	0.432162	0.450507	0.41903	0.50665	0.469129	0.151632	0	0.460411	0.493455	0.525443	0.494672	0.510757	0.494752	0.496525	0.56677	0.497731	0.405019	0.541174	0.593711	0.417432
Bl6-10-CC	0.514472	0.459215	0.502868	0.494225	0.487688	0.534497	0.54621	0.46826	0.460411	0	0.3376	0.291256	0.340035	0.301868	0.265575	0.304788	0.32153	0.276835	0.265717	0.331618	0.305224	0.266872
Bl6-11-CC	0.572732	0.523861	0.578265	0.556972	0.557556	0.564297	0.570165	0.524121	0.493455	0.3376	0	0.298773	0.347265	0.327009	0.37588	0.373955	0.372833	0.337238	0.385064	0.414519	0.391609	0.344594
Bl6-12-CC	0.550648	0.514191	0.553111	0.531475	0.549719	0.542396	0.551608	0.534544	0.525443	0.291256	0.298773	0	0.316106	0.261417	0.346061	0.343316	0.356469	0.323724	0.341818	0.336395	0.357277	0.344441
Bl6-13-CC	0.553091	0.487728	0.585496	0.586984	0.565385	0.560545	0.588719	0.507399	0.494672	0.340035	0.347265	0.316106	0	0.304188	0.423057	0.373828	0.457742	0.393731	0.367185	0.316799	0.403736	0.347865
Bl6-14-CC	0.581169	0.49329	0.59127	0.582377	0.565927	0.574809	0.591108	0.504514	0.510757	0.301868	0.327009	0.261417	0.304188	0	0.366786	0.357664	0.394184	0.367084	0.339597	0.348231	0.341541	0.35921
Bl6-15-CC	0.50787	0.511996	0.505656	0.474123	0.510225	0.556425	0.555014	0.507867	0.494752	0.265575	0.37588	0.346061	0.423057	0.366786	0	0.308666	0.262963	0.262131	0.227015	0.424775	0.370031	0.335591
Bl6-16-CC	0.563076	0.471824	0.553125	0.531315	0.519626	0.518411	0.566007	0.506129	0.496525	0.304788	0.373955	0.343316	0.373828	0.357664	0.308666	0	0.307098	0.247026	0.262021	0.376021	0.319383	0.28086
Bl6-17-CC	0.5775	0.581112	0.537182	0.495652	0.515421	0.542811	0.558761	0.573986	0.56677	0.32153	0.372833	0.356469	0.457742	0.394184	0.262963	0.307098	0	0.250133	0.30431	0.46099	0.346054	0.346814
Bl6-18-CC	0.543239	0.503447	0.518618	0.486711	0.487953	0.529782	0.555265	0.509186	0.497731	0.276835	0.337238	0.323724	0.393731	0.367084	0.262131	0.247026	0.250133	0	0.258433	0.401687	0.312904	0.28475
Bl6-19-CC	0.481387	0.430925	0.482233	0.47907	0.487601	0.510058	0.540614	0.423869	0.405019	0.265717	0.385064	0.341818	0.367185	0.339597	0.227015	0.262021	0.30431	0.258433	0	0.369964	0.347028	0.279966
Bl6-7-CC	0.570604	0.514797	0.588217	0.604987	0.572206	0.584116	0.623523	0.544883	0.541174	0.331618	0.414519	0.336395	0.316799	0.348231	0.424775	0.376021	0.46099	0.401687	0.369964	0	0.396443	0.38644
Bl6-8-CC	0.63179	0.553313	0.612197	0.584412	0.588894	0.582702	0.626907	0.58543	0.593711	0.305224	0.391609	0.357277	0.403736	0.341541	0.370031	0.319383	0.346054	0.312904	0.347028	0.396443	0	0.351129
Bl6-9-CC	0.50005	0.439934	0.484465	0.476408	0.459987	0.498318	0.512803	0.404402	0.417432	0.266872	0.344594	0.344441	0.347865	0.35921	0.335591	0.28086	0.346814	0.28475	0.279966	0.38644	0.351129	0

## Sheet: B
C57BL6/J	A/J
Alloprevotella	Lactobacillus
Akkermansia	HT002
Erysipelatoclostridium	UBA1819
Order_RF39	Akkermansia
Coriobacteriaceae UCG-002	[Eubacterium] brachy group
Family XIII UCG-001	Alloprevotella
Romboutsia	UCG-009
Prevotellaceae UCG-001	Order_Clostridia vadinBB60 group
Parasutterella	Mucispirillum
Order_Gastranaerophilales	Family_Erysipelotrichaceae
Family_[Eubacterium] coprostanoligenes group	Peptococcus
Limosilactobacillus	Erysipelatoclostridium
Monoglobus

## Sheet: C
	WD								WD + DEFA26
C57Bl/6J	0	0	0	0	0				0.301659	0.313583	0.22836	0.307251	1.84344	0	0.051532	10.5517
A/J	0	0	0	0					0	0.0207935	4.23275	0	0.00469888

## Sheet: D
	WD								WD + DEFA26
C57Bl/6J	0	0	0	0	0				3.88478	0.594157	0.489034	3.85355	2.46265	9.00948	0.646491	0
A/J	0	0	0	0					0.025414	0	0.004743	0.005447	0

## Sheet: E
	WD								WD + DEFA26
C57Bl/6J	0	0	0	0	0				0.082772	0.022006	0.109871	0.051687	0.062489	0.16601	0	0.072123
A/J	1.03505	0.495306	0.183068	0.441979					0	0	0.034785	0	0

## Sheet: G-H
Group	Strain	Diet	CA	GCA	TCA	CDCA	TCDCA	LCA	TLCA	DCA	TDCA	UDCA	TUDCA, THDCA	alpha-MCA	beta-MCA + omega-MCA	omega-MCA	Tauro-beta-Muricholic acid	Tauro-omega-Muricholic acid
B6_WD	C57BL/6J	WD	0.011852	2.36e-05	0.075353	0.000493	0.019141	0.004286	0.000943	0.088852	0.042575	0.000743	0.074752	0.000853	0.00416	0.016147	0.062105	0.122275
B6_WD	C57BL/6J	WD	0.078628	0.000648	0.362093	0.001205	0.041798	0.003115	0.001192	0.178829	0.25047	0.002642	0.168647	0.001958	0.014878	0.033368	0.100449	0.154306
B6_WD	C57BL/6J	WD	0.051048	0.001201	0.634963	0.000584	0.063582	0.00809	0.001186	0.170111	0.380211	0.001151	0.227026	0.001656	0.01643	0.02454	0.200009	0.220744
B6_WD	C57BL/6J	WD	0.008886	0.001026	1.15737	6.42e-05	0.052547	0.005022	0.002007	0.12505	0.542586	0.002826	0.286983	0.001114	0.00495	0.015001	0.332471	0.41894
B6_DEFA26	C57BL/6J	DEFA26	0.087805	0.001036	0.330803	0.001183	0.034516	0.003519	0.001476	0.274199	0.206486	0.001918	0.174976	0.00168	0.026483	0.051694	0.136529	0.306322
B6_DEFA26	C57BL/6J	DEFA26	0.038009	0.000184	0.160249	0.000852	0.023966	0.009279	0.000917	0.321812	0.124228	0.001709	0.095109	0.000996	0.011494	0.021712	0.084935	0.140168
B6_DEFA26	C57BL/6J	DEFA26	0.011166	0.000261	0.337918	0.000507	0.03863	0.001106	0.000677	0.220335	0.213813	0.003643	0.130941	0.001129	0.005328	0.023194	0.080701	0.120757
B6_DEFA26	C57BL/6J	DEFA26	0.006573	6.66e-05	0.060775	0.000472	0.012945	0.005789	0.000472	0.106557	0.047986	0.0015	0.04215	0.00062	0.003107	0.008249	0.042461	0.061377
A/J_WD	A/J	WD	0.045394	0.000291	0.574766	7.75e-05	0.010505	0.004395	0.000542	0.130022	0.324896	0.000746	0.073775	0.000477	0.007464	0.010248	0.085045	0.042922
A/J_WD	A/J	WD	0.001058	0.000207	0.933173	7.46e-05	0.03093	0.003356	0.000891	0.283153	0.794412	0.002471	0.111705	0.000642	0.005887	0.036722	0.151652	0.083917
A/J_WD	A/J	WD	0.000823	0.000196	0.709364	9.35e-05	0.013021	0.002255	0.000364	0.173543	0.442369	0.001859	0.092842	0.000361	0.00387	0.019839	0.120853	0.08052
A/J_WD	A/J	WD	0.001021	4.59e-05	0.427502	0.000111	0.009294	0.001324	9.61e-05	0.267228	0.400484	0.003325	0.043708	0.000688	0.005679	0.021678	0.051149	0.033871
A/J_DEFA26	A/J	DEFA26	0.131438	0.001915	0.368566	0.001524	0.0153	0.002281	0.00012	0.057772	0.040027	0.005004	0.069108	0.001407	0.04936	0.060516	0.186086	0.214635
A/J_DEFA26	A/J	DEFA26	0.002517	8.61e-05	0.499887	0.000226	0.018149	0.004211	0.000219	0.032411	0.053956	0.001309	0.119452	5.9e-05	0.001835	0.015866	0.196876	0.182154
A/J_DEFA26	A/J	DEFA26	0.00397	5.69e-05	0.247461	0.000108	0.013457	0.003506	0.000144	0.043305	0.032175	0.000379	0.021856	0.000308	0.008461	0.019213	0.108301	0.051172
A/J_DEFA26	A/J	DEFA26	0.052026	0.000292	0.774373	0.000271	0.03149	0.003106	0.000261	0.053353	0.067651	0.000725	0.135515	0.000536	0.012538	0.022502	0.225034	0.18979
