# Supplementary material for: Genetic variance in the murine defensin locus modulates glucose homeostasis
Source: EMBO J. 2025 Sep 9;44(20):5694–711. doi: 10.1038/s44318-025-00555-5 (PMC12528722; doi:10.1038/s44318-025-00555-5)
Supplement: Supplementary file 9 — Table EV1 [file 44318_2025_555_MOESM9_ESM.xlsx]

## Sheet: Table 1
Table EV1: Bile acid identification details and coefficients of variation
Bile Acid	Mass (Da)	Retention Time (min)	Peak Width (min)	Inter-Batch (%CV)	Intra-Batch (%CV)
	[M-H]-
d4 CA	411.312	2.36	0.15
CA	407.28	2.36	0.11	1.17	2.15
DCA	391.285	3.93	0.19	0.99	6.09
CDCA	391.285	3.74	0.16	3.63	2.21
UDCA	391.285	2.45	0.13	5.47	4.9
αMCA	407.28	1.95	0.08	5.52	12.23
ßMCA	407.28	2.01	0.09	1.81	2.45
ωMCA	407.28	1.91 and 2.01	0.08	1.93	2.53
GCA	464.302	1.94	0.08	1.66	3.25
LCA	375.291	4.44	0.05	13.49	25.22
TCA	514.284	1.71	0.1	2.17	5.32
TDCA	498.289	2.1	0.15	1.99	6.75
TCDCA	498.289	2.01	0.13	2	5.05
THDCA	498.289	1.69	0.17	2.29	4.56
TUDCA	498.289	1.69	0.17	2.29	4.56
TLCA	482.295	2.88	0.29	1.93	10.3
TßMCA	514.284	1.53	0.09	2.59	5.47
TωMCA	514.284	1.5	0.07	3.65	5.89
